# Supplementary material for: Exploring distribution and genomic diversity of begomoviruses associated with yellow mosaic disease of legume crops from India, highlighting the dominance of mungbean yellow mosaic India virus
Source: Front Microbiol. 2024 Aug 27;15:1451986. doi: 10.3389/fmicb.2024.1451986 (PMC11385007; doi:10.3389/fmicb.2024.1451986)
Supplement: Supplementary file 6 [file Table_2.XLSX]

## Sheet: 259 samples summary
Supplementary Table S2: List of samples collected for this study from five agro-climatic zones for the species-specific PCR based detection of legumoviruses in India
					Specific specific PCR based detection*
Sl.no	Crop	Location in India	Quality DNA	PCR assay	MYMIV	MYMV	HgYMV	DoYMV	Indian agro-climatic zones	Avg. Percent disease incidence (%)	Year of sample collection	Remarks
1	Mungbean	Aurangabad	-	-	-	-	-	-	Central Zone	2	2023	This study
2	Mungbean	Aurangabad	-	-	-	-	-	-	Central Zone	2	2023	This study
3	Cowpea	Bagalkot	+	+	-	-	+	-	South Zone	10	2019	This study
4	Mungbean	Bagalkot	+	+	-	+	+	-	South Zone	15	2019	This study
5	Mungbean	Bagalkot	+	+	-	+	+	-	South Zone	15	2019	This study
6	Mungbean	Banda	+	+	+	-	-	-	North East Plain Zone	20	2019	This study
7	Mungbean	Banda	+	-	-	-	-	-	North East Plain Zone	22	2019	This study
8	Mungbean	Banda	+	-	-	-	-	-	North East Plain Zone	25	2019	This study
9	Urdbean	Banda	+	-	-	-	-	-	North East Plain Zone	15	2019	This study
10	Urdbean	Banda	+	-	-	-	-	-	North East Plain Zone	19	2019	This study
11	Urdbean	Banda	+	-	-	-	-	-	North East Plain Zone	22	2019	This study
12	Cowpea	Belgaum	+	+	-	-	+	-	South Zone	22	2019	This study
13	Cowpea	Belgaum	+	+	-	+	-	-	South Zone	25	2019	This study
14	Mothbean	Belgaum	+	+	-	+	+	-	South Zone	62	2019	This study
15	Mothbean	Belgaum	+	+	-	+	+	-	South Zone	65	2019	This study
16	Mothbean	Belgaum	+	+	+	+	+	-	South Zone	60	2019	This study
17	Mungbean	Belgaum	+	+	-	+	-	-	South Zone	12	2019	This study
18	Mungbean	Belgaum	+	+	-	+	-	-	South Zone	9	2019	This study
19	Mungbean	Belgaum	+	+	-	+	-	-	South Zone	14	2019	This study
20	Cowpea	Bengaluru	+	+	-	+	-	-	South Zone	24	2019	This study
21	Cowpea	Bengaluru	+	+	+	-	-	-	South Zone	25	2019	This study
22	Cowpea	Bengaluru	+	+	+	-	-	-	South Zone	25	2019	This study
23	Mungbean	Bhopal	+	+	+	-	-	-	Central Zone	12	2022	This study
24	Mungbean	Bhopal	+	+	+	-	-	-	Central Zone	15	2022	This study
25	Mungbean	Bhopal	+	+	+	-	-	-	Central Zone	8	2022	This study
26	Mungbean	Bhopal	+	+	+	-	-	-	Central Zone	6	2022	This study
27	Mungbean	Bhopal	+	+	+	-	-	-	Central Zone	8	2022	This study
28	Mungbean	Bhopal	+	+	+	-	-	-	Central Zone	14	2022	This study
29	Mungbean	Bhopal	+	+	+	-	-	-	Central Zone	10	2022	This study
30	Mungbean	Bhopal	+	+	+	-	-	-	Central Zone	6	2022	This study
31	Mungbean	Bhopal	+	+	+	-	-	-	Central Zone	8	2022	This study
32	Cowpea	Bhubaneshwar	+	+	+	-	-	-	South Zone	2	2021	This study
33	Cowpea	Bhubaneshwar	+	+	+	-	-	-	South Zone	5	2021	This study
34	Mungbean	Bhubaneshwar	+	+	+	-	-	-	South Zone	12	2021	This study
35	Urdbean	Bhubaneshwar	+	+	+	-	-	-	South Zone	42	2021	This study
36	Urdbean	Bhubaneshwar	+	+	+	-	-	-	South Zone	35	2021	This study
37	Mothbean	Bikaner	-	-	-	-	-	-	North West Plain Zone	15	2020	This study
38	Cowpea	Coimbatore	+	+	+	+	-	-	South Zone	4	2019	This study
39	Cowpea	Coimbatore	+	+	+	+	-	-	South Zone	5	2019	This study
40	Cowpea	Coimbatore	+	-	-	-	-	-	South Zone	6	2019	This study
41	Cowpea	Coimbatore	+	-	-	-	-	-	South Zone	5	2019	This study
42	Mungbean	Coimbatore	+	+	+	-	+	-	South Zone	5	2019	This study
43	Mungbean	Coimbatore	+	+	+	+	-	-	South Zone	7	2019	This study
44	Mungbean	Coimbatore	+	+	+	+	-	-	South Zone	5	2019	This study
45	Mungbean	Coimbatore	+	+	+	+	-	-	South Zone	6	2019	This study
46	Mungbean	Coimbatore	+	-	-	-	-	-	South Zone	4	2019	This study
47	Mungbean	Devas	+	+	+	-	-	-	Central Zone	5	2022	This study
48	Mungbean	Devas	+	+	+	-	-	-	Central Zone	5	2022	This study
49	Mungbean	Devas	+	+	+	-	-	-	Central Zone	4	2022	This study
50	Mungbean	Devas	+	+	+	-	-	-	Central Zone	6	2022	This study
51	Cowpea	Dharwad	+	+	-	-	-	-	South Zone	15	2019	This study
52	Cowpea	Dharwad	+	+	-	+	+	-	South Zone	20	2019	This study
53	Cowpea	Dharwad	+	+	-	+	+	-	South Zone	14	2019	This study
54	Horsegram	Dharwad	+	+	-	-	+	-	South Zone	20	2019	This study
55	Horsegram	Dharwad	+	+	-	-	+	-	South Zone	22	2020	This study
56	Horsegram	Dharwad	+	+	-	-	+	-	South Zone	25	2020	This study
57	Horsegram	Dharwad	+	+	-	-	+	-	South Zone	21	2020	This study
58	Mungbean	Dharward	+	-	-	+	-	-	South Zone	40	2019	This study
59	Mungbean	Dharwad	+	+	-	+	-	-	South Zone	35	2019	This study
60	Mungbean	Dharwad	+	+	-	+	-	-	South Zone	50	2019	This study
61	Mungbean	Dharwad	+	+	-	+	-	-	South Zone	32	2019	This study
62	Mungbean	Dharwad	+	+	-	+	-	-	South Zone	40	2022	This study
63	Mungbean	Dharwad	+	+	-	+	+	-	South Zone	45	2019	This study
64	Mungbean	Dharwad	+	+	-	+	+	-	South Zone	66	2019	This study
65	Mungbean	Dharwad	+	+	-	+	+	-	South Zone	50	2019	This study
66	Mungbean	Dharwad	+	+	-	+	+	-	South Zone	40	2019	This study
67	Urdbean	Dharwad	+	+	+	-	-	-	South Zone	0	2022	This study
68	Urdbean	Dharwad	+	+	+	-	-	-	South Zone	0	2022	This study
69	Mungbean	Faizabad	+	+	+	-	-	-	North East Plain Zone	20	2019	This study
70	Mungbean	Faizabad	+	-	-	-	-	-	North East Plain Zone	20	2019	This study
71	Mungbean	Faizabad	+	-	-	-	-	-	North East Plain Zone	21	2019	This study
72	Mungbean	Faizabad	+	-	-	-	-	-	North East Plain Zone	22	2019	This study
73	Mungbean	Faizabad	+	-	-	-	-	-	North East Plain Zone	24	2019	This study
74	Mungbean	Faizabad	+	-	-	-	-	-	North East Plain Zone	20	2019	This study
75	Mungbean	Faizabad	+	-	-	-	-	-	North East Plain Zone	18	2019	This study
76	Urdbean	Faizabad	+	+	+	-	-	-	North East Plain Zone	15	2019	This study
77	Urdbean	Faizabad	+	-	-	-	-	-	North East Plain Zone	13	2019	This study
78	Urdbean	Faizabad	+	-	-	-	-	-	North East Plain Zone	14	2019	This study
79	Urdbean	Faizabad	+	-	-	-	-	-	North East Plain Zone	11	2019	This study
80	Urdbean	Faizabad	+	-	-	-	-	-	North East Plain Zone	10	2019	This study
81	Urdbean	Faizabad	+	-	-	-	-	-	North East Plain Zone	14	2019	This study
82	Mungbean	Harda	+	+	+	-	-	-	Central Zone	11	2022	This study
83	Mungbean	Harda	+	+	+	-	-	-	Central Zone	12	2022	This study
84	Mungbean	Harda	+	+	+	-	-	-	Central Zone	8	2022	This study
85	Mungbean	Harda	+	+	+	-	-	-	Central Zone	10	2022	This study
86	Mungbean	Harda	+	+	+	-	-	-	Central Zone	8	2022	This study
87	Mothbean	Hisar	+	+	+	+	-	-	North West Plain Zone	5	2019	This study
88	Mungbean	Hisar	+	+	+	-	-	-	North West Plain Zone	15	2019	This study
89	Mungbean	Hisar	+	+	+	-	-	-	North West Plain Zone	11	2019	This study
90	Mungbean	Hisar	+	+	+	-	-	-	North West Plain Zone	12	2019	This study
91	Mungbean	Hisar	+	+	+	-	-	-	North West Plain Zone	9	2019	This study
92	Mungbean	Hisar	+	+	+	-	-	-	North West Plain Zone	14	2019	This study
93	Mungbean	Hisar	+	+	+	-	-	-	North West Plain Zone	15	2019	This study
94	Mungbean	Hisar	+	+	+	-	-	-	North West Plain Zone	16	2019	This study
95	Mungbean	Hisar	+	+	+	-	-	-	North West Plain Zone	15	2019	This study
96	Mungbean	Hisar	+	+	+	+	-	-	North West Plain Zone	12	2019	This study
97	Urdbean	Hisar	+	+	+	-	-	-	North West Plain Zone	10	2019	This study
98	Urdbean	Hisar	+	+	+	-	-	-	North West Plain Zone	10	2019	This study
99	Urdbean	Hisar	+	+	+	-	-	-	North West Plain Zone	8	2019	This study
100	Urdbean	Hisar	+	+	+	-	-	-	North West Plain Zone	9	2019	This study
101	Urdbean	Hisar	+	+	+	-	-	-	North West Plain Zone	10	2019	This study
102	Urdbean	Hisar	+	+	+	+	-	-	North West Plain Zone	12	2019	This study
103	Mungbean	Hoshangabad	+	+	+	-	-	-	Central Zone	10	2022	This study
104	Mungbean	Hoshangabad	+	+	+	-	-	-	Central Zone	14	2022	This study
105	Mungbean	Hoshangabad	+	+	+	-	-	-	Central Zone	15	2022	This study
106	Mungbean	Hoshangabad	+	+	+	-	-	-	Central Zone	12	2022	This study
107	Mungbean	Hoshangabad	+	+	+	-	-	-	Central Zone	14	2022	This study
108	Mungbean	Hyderabad	+	+	-	+	-	-	South Zone	8	2019	This study
109	Mungbean	Hyderabad	+	+	-	+	-	-	South Zone	6	2019	This study
110	Mungbean	Hyderabad	+	+	-	+	-	-	South Zone	5	2019	This study
111	Mungbean	Indore	+	+	+	-	-	-	Central Zone	9	2022	This study
112	Mungbean	Indore	+	+	+	-	-	-	Central Zone	11	2022	This study
113	Mungbean	Indore	+	+	+	-	-	-	Central Zone	8	2022	This study
114	Urdbean	Indore	+	+	+	-	-	-	Central Zone	15	2022	This study
115	Urdbean	Indore	+	+	+	-	-	-	Central Zone	15	2022	This study
116	Urdbean	Indore	+	-	-	-	-	-	Central Zone	12	2022	This study
117	Urdbean	Indore	+	-	-	-	-	-	Central Zone	14	2022	This study
118	Mungbean	Jalna	+	+	-	+	-	-	Central Zone	12	2023	This study
119	Mungbean	Jalna	+	+	-	+	-	-	Central Zone	10	2023	This study
120	Cowpea	Jobner	+	-	-	-	-	-	North West Plain Zone	8	2019	This study
121	Mothbean	Jobner	+	+	+	-	-	-	North West Plain Zone	8	2019	This study
122	Mothbean	Jobner	+	-	-	-	-	-	North West Plain Zone	5	2019	This study
123	Mothbean	Jodhpur	+	+	+	-	-	-	North West Plain Zone	5	2019	This study
124	Mungbean	Jodhpur	+	+	+	-	-	-	North West Plain Zone	3	2019	This study
125	Mungbean	Jodhpur	+	+	+	-	-	-	North West Plain Zone	5	2019	This study
126	Mungbean	Kalaburagi (Gulbarga)	-	-	-	-	-	-	South Zone	10	2023	This study
127	Mungbean	Kalaburagi (Gulbarga)	-	-	-	-	-	-	South Zone	8	2023	This study
128	Mungbean	Kalaburagi (Gulbarga)	-	-	-	-	-	-	South Zone	4	2023	This study
129	Mungbean	Kalaburagi (Gulbarga)	-	-	-	-	-	-	South Zone	5	2023	This study
130	Cowpea	Kanpur	+	+	+	-	-	-	North East Plain Zone	2	2019	This study
131	Cowpea	Kanpur	+	+	+	-	-	-	North East Plain Zone	4	2019	This study
132	Cowpea	Kanpur	+	+	+	-	-	-	North East Plain Zone	5	2019	This study
133	Cowpea	Kanpur	+	+	+	-	-	-	North East Plain Zone	2	2019	This study
134	Cowpea	Kanpur	+	+	+	-	-	-	North East Plain Zone	3	2019	This study
135	Cowpea	Kanpur	+	+	+	-	-	-	North East Plain Zone	4	2019	This study
136	Horsegram	Kanpur	+	+	+	-	-	-	North East Plain Zone	0	2018	This study
137	Mungbean	Kanpur	+	+	+	-	-	-	North East Plain Zone	20	2018	This study
138	Mungbean	Kanpur	+	+	+	-	-	-	North East Plain Zone	15	2018	This study
139	Mungbean	Kanpur	+	+	+	-	-	-	North East Plain Zone	12	2019	This study
140	Mungbean	Kanpur	+	+	+	-	-	-	North East Plain Zone	16	2019	This study
141	Mungbean	Kanpur	+	+	+	+	-	-	North East Plain Zone	14	2019	This study
142	Urdbean	Kanpur	+	+	+	-	-	-	North East Plain Zone	15	2019	This study
143	Urdbean	Kanpur	+	+	+	-	-	-	North East Plain Zone	18	2019	This study
144	Urdbean	Kanpur	+	+	+	-	-	-	North East Plain Zone	16	2019	This study
145	Urdbean	Kanpur	+	+	+	-	-	-	North East Plain Zone	15	2019	This study
146	Urdbean	Kanpur	+	-	-	-	-	-	North East Plain Zone	18	2019	This study
147	Urdbean	Khorda	+	+	+	-	-	-	South Zone	20	2021	This study
148	Urdbean	Khorda	+	+	+	-	-	-	South Zone	25	2021	This study
149	Urdbean	Khorda	+	+	+	-	-	-	South Zone	28	2021	This study
150	Urdbean	Lalitpur	-	-	-	-	-	-	North East Plain Zone	14	2022	This study
151	Urdbean	Lalitpur	-	-	-	-	-	-	North East Plain Zone	11	2022	This study
152	Urdbean	Lalitpur	-	-	-	-	-	-	North East Plain Zone	14	2022	This study
153	Urdbean	Lalitpur	-	-	-	-	-	-	North East Plain Zone	15	2022	This study
154	Cowpea	Ludhiana	+	+	+	-	-	-	North West Plain Zone	12	2019	This study
155	Cowpea	Ludhiana	+	+	+	-	-	-	North West Plain Zone	15	2019	This study
156	Mungbean	Ludhiana	+	+	+	-	-	-	North West Plain Zone	15	2019	This study
157	Mungbean	Ludhiana	+	+	+	-	-	-	North West Plain Zone	13	2019	This study
158	Mungbean	Ludhiana	+	+	+	+	-	-	North West Plain Zone	13	2019	This study
159	Mungbean	Ludhiana	+	+	+	+	-	-	North West Plain Zone	14	2019	This study
160	Mungbean	Ludhiana	+	+	+	+	-	-	North West Plain Zone	12	2019	This study
161	Urdbean	Ludhiana	+	+	+	-	-	-	North West Plain Zone	16	2019	This study
162	Urdbean	Ludhiana	+	+	+	-	-	-	North West Plain Zone	16	2019	This study
163	Urdbean	Ludhiana	+	+	+	-	-	-	North West Plain Zone	15	2019	This study
164	Urdbean	Ludhiana	+	+	+	-	-	-	North West Plain Zone	13	2019	This study
165	Urdbean	Ludhiana	+	+	+	-	-	-	North West Plain Zone	16	2019	This study
166	Mungbean	Madhira	-	-	-	-	-	-	South Zone	8	2023	This study
167	Mungbean	Madhira	-	-	-	-	-	-	South Zone	5	2023	This study
168	Mungbean	Madhira	-	-	-	-	-	-	South Zone	7	2023	This study
169	Mungbean	Madhira	-	-	-	-	-	-	South Zone	8	2023	This study
170	Mungbean	Madhira	-	-	-	-	-	-	South Zone	5	2023	This study
171	Urdbean	Madhira	-	-	-	-	-	-	South Zone	7	2023	This study
172	Urdbean	Madhira	-	-	-	-	-	-	South Zone	5	2023	This study
173	Urdbean	Madhira	-	-	-	-	-	-	South Zone	5	2023	This study
174	Urdbean	Madhira	-	-	-	-	-	-	South Zone	5	2023	This study
175	Urdbean	Madhira	-	-	-	-	-	-	South Zone	7	2023	This study
176	Mothbean	Namakkal	+	+	-	+	-	-	South Zone	15	2019	This study
177	Mothbean	Namakkal	+	+	-	+	-	-	South Zone	16	2019	This study
178	Mungbean	Namakkal	+	+	-	+	-	-	South Zone	19	2019	This study
179	Mungbean	Namakkal	+	+	+	+	-	-	South Zone	20	2019	This study
180	Mungbean	Namakkal	+	+	-	+	+	-	South Zone	15	2019	This study
181	Mungbean	Namakkal	+	+	-	+	+	-	South Zone	16	2019	This study
182	Mungbean	New Delhi	+	+	+	-	-	-	North West Plain Zone	13	2019	This study
183	Mungbean	New Delhi	+	+	+	-	-	-	North West Plain Zone	13	2019	This study
184	Mungbean	New Delhi	+	+	+	-	-	-	North West Plain Zone	11	2019	This study
185	Mungbean	New Delhi	+	+	+	-	-	-	North West Plain Zone	10	2019	This study
186	Mungbean	New Delhi	+	+	+	+	-	-	North West Plain Zone	11	2019	This study
187	Mungbean	New Delhi	+	+	+	+	-	-	North West Plain Zone	13	2019	This study
188	Mungbean	New Delhi	+	+	+	+	+	-	North West Plain Zone	12	2019	This study
189	Mungbean	New Delhi	+	-	-	-	-	-	North West Plain Zone	12	2019	This study
190	Mungbean	New Delhi	+	-	-	-	-	-	North West Plain Zone	14	2019	This study
191	Mungbean	New Delhi	+	-	-	-	-	-	North West Plain Zone	10	2019	This study
192	Mungbean	New Delhi	+	-	-	-	-	-	North West Plain Zone	13	2019	This study
193	Mungbean	New Delhi	+	-	-	-	-	-	North West Plain Zone	10	2019	This study
194	Mungbean	New Delhi	+	-	-	-	-	-	North West Plain Zone	10	2019	This study
195	Mungbean	New Delhi	+	-	-	-	-	-	North West Plain Zone	13	2019	This study
196	Mungbean	New Delhi	+	-	-	-	-	-	North West Plain Zone	12	2019	This study
197	Mungbean	New Delhi	+	-	-	-	-	-	North West Plain Zone	10	2019	This study
198	Mungbean	Pantnagar	+	+	+	-	-	-	North Hill Zone	12	2023	This study
199	Mungbean	Pantnagar	+	-	-	-	-	-	North Hill Zone	12	2023	This study
200	Mungbean	Pantnagar	+	-	-	-	-	-	North Hill Zone	11	2023	This study
201	Mungbean	Pantnagar	+	-	-	-	-	-	North Hill Zone	10	2023	This study
202	Mungbean	Pantnagar	+	-	-	-	-	-	North Hill Zone	10	2023	This study
203	Mungbean	Pantnagar	+	-	-	-	-	-	North Hill Zone	10	2023	This study
204	Urdbean	Pantnagar	+	-	-	-	-	-	North Hill Zone	10	2023	This study
205	Urdbean	Pantnagar	+	-	-	-	-	-	North Hill Zone	10	2023	This study
206	Urdbean	Pantnagar	+	-	-	-	-	-	North Hill Zone	10	2023	This study
207	Urdbean	Pantnagar	+	-	-	-	-	-	North Hill Zone	11	2023	This study
208	Urdbean	Pantnagar	+	-	-	-	-	-	North Hill Zone	10	2023	This study
209	Urdbean	Pantnagar	+	-	-	-	-	-	North Hill Zone	12	2023	This study
210	Mungbean	Parbhani	+	+	+	+	-	-	Central Zone	10	2023	This study
211	Mungbean	Parbhani	+	-	-	-	-	-	Central Zone	10	2023	This study
212	Mungbean	Parbhani	+	+	-	+	-	-	Central Zone	11	2023	This study
213	Mungbean	Phanda	+	+	+	-	-	-	Central Zone	5	2022	This study
214	Mungbean	Phanda	+	+	+	-	-	-	Central Zone	8	2022	This study
215	Urdbean	Phanda	+	+	+	-	-	-	Central Zone	5	2022	This study
216	Urdbean	Phanda	+	+	+	-	-	-	Central Zone	10	2022	This study
217	Cowpea	Raichur	+	+	+	+	+	-	South Zone	8	2019	This study
218	Urdbean	Raichur	+	+	+	+	-	-	South Zone	10	2019	This study
219	Urdbean	Raichur	+	+	+	+	-	-	South Zone	10	2019	This study
220	Urdbean	Raichur	+	+	+	+	+	-	South Zone	12	2019	This study
221	V. Stipulacea	Raichur	+	+	+	+	+	-	South Zone	3	2019	This study
222	Mungbean	Samastipur	-	-	-	-	-	-	North East Plain Zone	5	2019	This study
223	Mungbean	Samastipur	-	-	-	-	-	-	North East Plain Zone	5	2019	This study
224	Mungbean	Sehore	+	+	+	-	-	-	Central Zone	4	2022	This study
225	Mungbean	Sehore	+	+	+	-	-	-	Central Zone	5	2022	This study
226	Mungbean	Sehore	+	+	+	-	-	-	Central Zone	8	2022	This study
227	Mungbean	Sehore	+	+	+	-	-	-	Central Zone	6	2022	This study
228	Mungbean	Sehore	+	+	+	-	-	-	Central Zone	4	2022	This study
229	Cowpea	Srinagar	+	+	+	-	-	-	North Hill Zone	4	2023	This study
230	Urdbean	Srinagar	+	-	-	-	-	-	North Hill Zone	5	2023	This study
231	Urdbean	Srinagar	+	-	-	-	-	-	North Hill Zone	5	2023	This study
232	Mungbean	Ubaidullaganj (Obaidullaganj)	+	+	+	-	-	-	Central Zone	4	2022	This study
233	Mungbean	Ubaidullaganj (Obaidullaganj)	+	+	+	-	-	-	Central Zone	4	2022	This study
234	Mungbean	Vamban	+	+	-	+	-	-	South Zone	21	2019	This study
235	Mungbean	Vamban	+	+	-	+	-	-	South Zone	20	2019	This study
236	Mungbean	Vamban	+	+	-	+	-	-	South Zone	24	2019	This study
237	Mungbean	Vamban	+	+	+	+	-	-	South Zone	15	2019	This study
238	Mungbean	Vamban	+	-	-	-	-	-	South Zone	25	2019	This study
239	Mungbean	Vamban	+	+	+	+	-	-	South Zone	21	2019	This study
240	Mungbean	Vamban	+	+	+	+	+	-	South Zone	21	2019	This study
241	Mungbean	Vamban	+	+	+	+	-	-	South Zone	25	2019	This study
242	Urdbean	Vamban	+	+	+	+	-	-	South Zone	24	2019	This study
243	Urdbean	Vamban	+	+	+	+	-	-	South Zone	15	2019	This study
244	Urdbean	Vamban	+	+	+	+	-	-	South Zone	19	2019	This study
245	Urdbean	Vamban	+	-	+	-	-	-	South Zone	25	2019	This study
246	Urdbean	Vamban	+	-	-	-	-	-	South Zone	23	2019	This study
247	Urdbean	Vamban	+	-	-	-	-	-	South Zone	22	2019	This study
248	Mungbean	Varanasi	+	+	+	-	-	-	North East Plain Zone	10	2019	This study
249	Mungbean	Varanasi	+	-	-	-	-	-	North East Plain Zone	9	2019	This study
250	Mungbean	Varanasi	+	-	-	-	-	-	North East Plain Zone	8	2019	This study
251	Mungbean	Varanasi	+	-	-	-	-	-	North East Plain Zone	10	2019	This study
252	Mungbean	Varanasi	+	-	-	-	-	-	North East Plain Zone	8	2019	This study
253	Mungbean	Varanasi	+	-	-	-	-	-	North East Plain Zone	9	2019	This study
254	Mungbean	Varanasi	+	-	-	-	-	-	North East Plain Zone	10	2019	This study
255	Urdbean	Varanasi	+	+	+	-	-	-	North East Plain Zone	8	2019	This study
256	Urdbean	Varanasi	+	-	-	-	-	-	North East Plain Zone	8	2019	This study
257	Urdbean	Varanasi	+	-	-	-	-	-	North East Plain Zone	8	2019	This study
258	Urdbean	Varanasi	+	-	-	-	-	-	North East Plain Zone	8	2019	This study
259	Urdbean	Varanasi	+	-	-	-	-	-	North East Plain Zone	9	2019	This study
*MYMIV=Mungbean yellow mosaic India virus, MYMV= Mungbean yellow mosaic virus, DoYMV= Dolichos yellow mosaic virus, HgYMV= Horsegram yellow mosaic virus
