# Supplementary material for: Exploring distribution and genomic diversity of begomoviruses associated with yellow mosaic disease of legume crops from India, highlighting the dominance of mungbean yellow mosaic India virus
Source: Front Microbiol. 2024 Aug 27;15:1451986. doi: 10.3389/fmicb.2024.1451986 (PMC11385007; doi:10.3389/fmicb.2024.1451986)
Supplement: Supplementary file 7 [file Table_3.XLSX]

## Sheet: DNA-A
Supplementary Table S3: Data of all the reports available on isolates of 12 legumoviruses DNA-A component.
Sl.No.	Virus*	Host	Host family	Type of host	Source of Data	City	State	Country	Length	Accession no.	Size (in bp)	Location	Lattitude	Longitude	Indian Agro-climatic Zone
1	CsYMV	Cajanus scarabaeoides	Fabaceae	Crop	NCBI	Raipur	Chhattisgarh	India	Full	OM397101	2729	Raipur,Chhattisgarh,India	21.2514	81.6296	Central Zone
2	DeMV	Desmodium spp.	Fabaceae	Weed	NCBI	Kampala	-	Uganda	Full	KY294724	2767	Kampala,Uganda	0.373486	32.5832	-
3	DeMV	Desmodium spp.	Fabaceae	Weed	NCBI	Kampala	-	Uganda	Full	KY294725	2767	Kampala,Uganda	0.373486	32.5832	-
4	DoYMV	Capsicum annuum	Solanaceae	Crop	NCBI	Mettur	Tamilnadu	India	Full	OQ921396	2761	Mettur,Tamilnadu,India	11.7863	77.8008	South Zone
5	DoYMV	Convolvulas arvensis	Convolvulaceae	Weed	This study	Kanpur	Uttar Pradesh	India	Partial	ON421036	774	Kanpur,Uttar Pradesh,India	26.4499	80.3319	North East Plain Zone
6	DoYMV	Convolvulas arvensis	Convolvulaceae	Weed	This study	Kanpur	Uttar Pradesh	India	Partial	ON421037	774	Kanpur,Uttar Pradesh,India	26.4499	80.3319	North East Plain Zone
7	DoYMV	Lablab purpureus	Fabaceae	Crop	NCBI	Mysore	Karnataka	India	Full	AJ968370	2760	Mysore,Karnataka,India	12.2958	76.6394	South Zone
8	DoYMV	Lablab purpureus	Fabaceae	Crop	NCBI	Bengaluru	Karnataka	India	Full	AM157412	2762	Bengaluru,Karnataka,India	12.9716	77.5946	South Zone
9	DoYMV	Lablab purpureus	Fabaceae	Crop	NCBI	Bengaluru	Karnataka	India	Full	AM157413	2762	Bengaluru,Karnataka,India	12.9716	77.5946	South Zone
10	DoYMV	Lablab purpureus	Fabaceae	Crop	NCBI	Jugitola	Gazipur	Bangladesh	Full	AY271891	2761	Gazipur,Bangladesh	23.9905	90.3877	-
11	DoYMV	Lablab purpureus	Fabaceae	Crop	NCBI	New Delhi	New Delhi	India	Full	AY309241	2761	New Delhi,New Delhi,India	28.6139	77.209	North West Plain Zone
12	DoYMV	Lablab purpureus	Fabaceae	Crop	NCBI	Samastipur	Bihar	India	Full	JX315325	2761	Samastipur,Bihar,India	25.8597	85.7921	North East Plain Zone
13	DoYMV	Lablab purpureus	Fabaceae	Crop	NCBI	Kanpur	Uttar Pradesh	India	Full	KJ481204	2761	Kanpur,Uttar Pradesh,India	26.4499	80.3319	North East Plain Zone
14	DoYMV	Lablab purpureus	Fabaceae	Crop	NCBI	Coimbatore	Tamilnadu	India	Full	KP784661	2760	Coimbatore,Tamilnadu,India	11.0168	76.9558	South Zone
15	DoYMV	Lablab purpureus	Fabaceae	Crop	NCBI	Coimbatore	Tamilnadu	India	Full	KP784662	2762	Coimbatore,Tamilnadu,India	11.0168	76.9558	South Zone
16	DoYMV	Lablab purpureus	Fabaceae	Crop	NCBI	Coimbatore	Tamilnadu	India	Full	MH795972	2760	Coimbatore,Tamilnadu,India	11.0168	76.9558	South Zone
17	DoYMV	Lablab purpureus	Fabaceae	Crop	NCBI	Patuakhali	-	Bangladesh	Full	MT108190	2762	Patuakhali,Bangladesh	22.3589	90.328	-
18	DoYMV	Lablab purpureus	Fabaceae	Crop	NCBI	Comilla	-	Bangladesh	Full	MW731690	2760	Comilla,Bangladesh	23.4579	91.1839	-
19	DoYMV	Lablab purpureus	Fabaceae	Crop	NCBI	Comilla	-	Bangladesh	Full	MW731692	2760	Comilla,Bangladesh	23.4579	91.1839	-
20	DoYMV	Lablab purpureus	Fabaceae	Crop	NCBI	Khulna	-	Bangladesh	Full	MW731694	2760	Khulna,Bangladesh	22.844	89.5405	-
21	DoYMV	Lablab purpureus	Fabaceae	Crop	NCBI	New Delhi	New Delhi	India	Full	MZ821026	2761	New Delhi,New Delhi,India	28.6139	77.209	North West Plain Zone
22	DoYMV	Lablab purpureus	Fabaceae	Crop	NCBI	Salem	Tamilnadu	India	Full	OR625192	2760	Salem,Tamilnadu,India	11.6737	78.1533	South Zone
23	DoYMV	Lablab purpureus	Fabaceae	Crop	NCBI	Kalyani	West Bengal	India	Partial	HG969194	899	Kalyani,West Bengal,India	22.9774	88.4355	North East Plain Zone
24	DoYMV	Lablab purpureus	Fabaceae	Crop	NCBI	Indore	Madhya Pradesh	India	Partial	KC852202	471	Indore,Madhya Pradesh,India	22.7196	75.8577	Central Zone
25	DoYMV	Lablab purpureus	Fabaceae	Crop	NCBI	Tirupati	Andhra Pradesh	India	Partial	KT282129	1127	Tirupati,Andhra Pradesh,India	13.6288	79.4192	South Zone
26	DoYMV	Lablab purpureus	Fabaceae	Crop	NCBI	New Delhi	New Delhi	India	Partial	MZ388546	1859	New Delhi,New Delhi,India	28.6139	77.209	North West Plain Zone
27	DoYMV	Lablab purpureus	Fabaceae	Crop	NCBI	New Delhi	New Delhi	India	Partial	MZ503593	141	New Delhi,New Delhi,India	28.6139	77.209	North West Plain Zone
28	DoYMV	Lablab purpureus	Fabaceae	Crop	NCBI	Surat	Gujarat	India	Partial	ON461886	419	Surat,Gujarat,India	21.1858	72.8181	Central Zone
29	DoYMV	Lablab purpureus	Fabaceae	Crop	NCBI	Salem	Tamilnadu	India	Partial	OR743717	1127	Salem,Tamilnadu,India	11.6737	78.1533	South Zone
30	DoYMV	Lablab purpureus	Fabaceae	Crop	NCBI	Coimbatore	Tamilnadu	India	Partial	OR743718	1127	Coimbatore,Tamilnadu,India	11.0168	76.9558	South Zone
31	DoYMV	Leonurus cardiaca	Lamiaceae	Weed	This study	Kanpur	Uttar Pradesh	India	Partial	ON421038	774	Kanpur,Uttar Pradesh,India	26.4499	80.3319	North East Plain Zone
32	DoYMV	Leonurus cardiaca	Lamiaceae	Weed	This study	Kanpur	Uttar Pradesh	India	Partial	ON421039	774	Kanpur,Uttar Pradesh,India	26.4499	80.3319	North East Plain Zone
33	DoYMV	Medicago sativa	Fabaceae	Weed	This study	Kanpur	Uttar Pradesh	India	Partial	ON421035	774	Kanpur,Uttar Pradesh,India	26.4499	80.3319	North East Plain Zone
34	DoYMV	Phaseolus vulgaris	Fabaceae	Crop	This study	Kanpur	Uttar Pradesh	India	Partial	ON421044	774	Kanpur,Uttar Pradesh,India	26.4499	80.3319	North East Plain Zone
35	DoYMV	Phaseolus vulgaris	Fabaceae	Crop	This study	Kanpur	Uttar Pradesh	India	Partial	ON421045	774	Kanpur,Uttar Pradesh,India	26.4499	80.3319	North East Plain Zone
36	DoYMV	Phaseolus vulgaris	Fabaceae	Crop	This study	Kanpur	Uttar Pradesh	India	Partial	ON421051	774	Kanpur,Uttar Pradesh,India	26.4499	80.3319	North East Plain Zone
37	DoYMV	Phaseolus vulgaris	Fabaceae	Crop	This study	Kanpur	Uttar Pradesh	India	Partial	ON421052	774	Kanpur,Uttar Pradesh,India	26.4499	80.3319	North East Plain Zone
38	DoYMV	Phaseolus vulgaris	Fabaceae	Crop	This study	Kanpur	Uttar Pradesh	India	Partial	ON421053	774	Kanpur,Uttar Pradesh,India	26.4499	80.3319	North East Plain Zone
39	DoYMV	Phaseolus vulgaris	Fabaceae	Crop	This study	Kanpur	Uttar Pradesh	India	Partial	ON421054	774	Kanpur,Uttar Pradesh,India	26.4499	80.3319	North East Plain Zone
40	DoYMV	Phaseolus vulgaris	Fabaceae	Crop	This study	Kanpur	Uttar Pradesh	India	Partial	ON421055	774	Kanpur,Uttar Pradesh,India	26.4499	80.3319	North East Plain Zone
41	DoYMV	Phaseolus vulgaris	Fabaceae	Crop	This study	Kanpur	Uttar Pradesh	India	Partial	ON421056	774	Kanpur,Uttar Pradesh,India	26.4499	80.3319	North East Plain Zone
42	DoYMV	Vigna radiata	Fabaceae	Crop	This study	Kanpur	Uttar Pradesh	India	Partial	ON421042	774	Kanpur,Uttar Pradesh,India	26.4499	80.3319	North East Plain Zone
43	DoYMV	Vigna radiata	Fabaceae	Crop	This study	Kanpur	Uttar Pradesh	India	Partial	ON421043	774	Kanpur,Uttar Pradesh,India	26.4499	80.3319	North East Plain Zone
44	DoYMV	Vigna unguiculata	Fabaceae	Crop	This study	Kanpur	Uttar Pradesh	India	Partial	GU591170	774	Kanpur,Uttar Pradesh,India	26.4499	80.3319	North East Plain Zone
45	DoYMV	Vigna unguiculata	Fabaceae	Crop	This study	Kanpur	Uttar Pradesh	India	Partial	ON421040	774	Kanpur,Uttar Pradesh,India	26.4499	80.3319	North East Plain Zone
46	DoYMV	Vigna unguiculata	Fabaceae	Crop	This study	Kanpur	Uttar Pradesh	India	Partial	ON421041	774	Kanpur,Uttar Pradesh,India	26.4499	80.3319	North East Plain Zone
47	DoYMV	Vigna unguiculata	Fabaceae	Crop	This study	Kanpur	Uttar Pradesh	India	Partial	ON421046	774	Kanpur,Uttar Pradesh,India	26.4499	80.3319	North East Plain Zone
48	DoYMV	Vigna unguiculata	Fabaceae	Crop	This study	Kanpur	Uttar Pradesh	India	Partial	ON421047	774	Kanpur,Uttar Pradesh,India	26.4499	80.3319	North East Plain Zone
49	DoYMV	Vigna unguiculata	Fabaceae	Crop	This study	Kanpur	Uttar Pradesh	India	Partial	ON421048	774	Kanpur,Uttar Pradesh,India	26.4499	80.3319	North East Plain Zone
50	DoYMV	Vigna unguiculata	Fabaceae	Crop	This study	Kanpur	Uttar Pradesh	India	Partial	ON421049	774	Kanpur,Uttar Pradesh,India	26.4499	80.3319	North East Plain Zone
51	DoYMV	Vigna unguiculata	Fabaceae	Crop	This study	Kanpur	Uttar Pradesh	India	Partial	ON421050	774	Kanpur,Uttar Pradesh,India	26.4499	80.3319	North East Plain Zone
52	HgYMV	Acanthospermum hispidum	Asteraceae	Weed	NCBI	Chikkaballapura	Karnataka	India	Partial	MK391948	1001	Chikkaballapura,Karnataka,India	13.4364	77.7306	South Zone
53	HgYMV	Ageratum conyzoides	Asteraceae	Weed	NCBI	Bengaluru	Karnataka	India	Partial	MK391939	1034	Bengaluru,Karnataka,India	12.9716	77.5946	South Zone
54	HgYMV	Amaranthus viridis	Amaranthaceae	Weed	NCBI	Tumakuru	Karnataka	India	Partial	MK391944	955	Tumakuru,Karnataka,India	13.3427	77.1148	South Zone
55	HgYMV	Cajanus cajan	Fabaceae	Crop	NCBI	Chittoor	Andhra Pradesh	India	Full	MW284411	2735	Chittoor,Andhra Pradesh,India	13.2179	79.1005	South Zone
56	HgYMV	Cajanus cajan	Fabaceae	Crop	NCBI	Anantapuram	Andhra Pradesh	India	Full	OP100110	2737	Anantapuram,Andhra Pradesh,India	14.6842	77.6	South Zone
57	HgYMV	Cajanus cajan	Fabaceae	Crop	NCBI	Anantapuram	Andhra Pradesh	India	Full	OP778109	2737	Anantapuram,Andhra Pradesh,India	14.6842	77.6	South Zone
58	HgYMV	Cajanus cajan	Fabaceae	Crop	NCBI	Tirupati	Andhra Pradesh	India	Full	OP832021	2737	Tirupati,Andhra Pradesh,India	13.6288	79.4192	South Zone
59	HgYMV	Cajanus cajan	Fabaceae	Crop	NCBI	Kurnool	Andhra Pradesh	India	Partial	OR161057	980	Kurnool,Andhra Pradesh,India	15.8281	78.0373	South Zone
60	HgYMV	Cajanus cajan	Fabaceae	Crop	NCBI	Anantapuram	Andhra Pradesh	India	Partial	OR594629	981	Anantapuram,Andhra Pradesh,India	14.6842	77.6	South Zone
61	HgYMV	Cajanus cajan	Fabaceae	Crop	NCBI	Kadapa	Andhra Pradesh	India	Partial	OR594630	931	Kadapa,Andhra Pradesh,India	14.4723	78.8247	South Zone
62	HgYMV	Cajanus cajan	Fabaceae	Crop	NCBI	Guntur	Andhra Pradesh	India	Partial	OR594631	945	Guntur,Andhra Pradesh,India	16.3067	80.4365	South Zone
63	HgYMV	Cajanus cajan	Fabaceae	Crop	NCBI	Prakasam	Andhra Pradesh	India	Partial	OR594632	954	Prakasam,Andhra Pradesh,India	15.7596	79.3751	South Zone
64	HgYMV	Croton bonplandianus	Euphorbiaceae	Weed	NCBI	Tumakuru	Karnataka	India	Partial	MK391946	981	Tumakuru,Karnataka,India	13.3427	77.1148	South Zone
65	HgYMV	Cynodon dactylon	Poaceae	Weed	NCBI	Chamarajanagar	Karnataka	India	Partial	MK391951	987	Chamarajanagar,Karnataka,India	11.9268	76.9443	South Zone
66	HgYMV	Euphorbia heterophylla	Euphorbiaceae	Weed	NCBI	Bengaluru	Karnataka	India	Partial	MK391942	987	Bengaluru,Karnataka,India	12.9716	77.5946	South Zone
67	HgYMV	Glycine max	Fabaceae	Crop	NCBI	Bengaluru	Karnataka	India	Partial	MK391940	977	Bengaluru,Karnataka,India	12.9716	77.5946	South Zone
68	HgYMV	Macrotyloma uniflorum	Fabaceae	Crop	NCBI	Coimbatore	Tamilnadu	India	Full	AJ627904	2728	Coimbatore,Tamilnadu,India	11.0168	76.9558	South Zone
69	HgYMV	Macrotyloma uniflorum	Fabaceae	Crop	This study	Dharwad	Karnataka	India	Full	MN602423	2735	Dharwad,Karnataka,India	15.4589	75.0078	South Zone
70	HgYMV	Macrotyloma uniflorum	Fabaceae	Crop	NCBI	Tirupati	Andhra Pradesh	India	Full	OP100111	2735	Tirupati,Andhra Pradesh,India	13.6288	79.4192	South Zone
71	HgYMV	Macrotyloma uniflorum	Fabaceae	Crop	NCBI	Utukur	Andhra Pradesh	India	Full	OP777487	2735	Utukur,Andhra Pradesh,India	14.2405	79.7383	South Zone
72	HgYMV	Macrotyloma uniflorum	Fabaceae	Crop	NCBI	Duddekunta	Andhra Pradesh	India	Full	OP777488	2735	Duddekunta,Andhra Pradesh,India	14.6892	77.2032	South Zone
73	HgYMV	Macrotyloma uniflorum	Fabaceae	Crop	NCBI	Rekulakunta	Andhra Pradesh	India	Full	OP777489	2735	Rekulakunta,Andhra Pradesh,India	14.694	77.6693	South Zone
74	HgYMV	Macrotyloma uniflorum	Fabaceae	Crop	NCBI	Chamaluru	Andhra Pradesh	India	Full	OP777490	2735	Chamaluru,Andhra Pradesh,India	14.7621	77.7731	South Zone
75	HgYMV	Macrotyloma uniflorum	Fabaceae	Crop	NCBI	Tirupati	Andhra Pradesh	India	Full	OP778108	2735	Tirupati,Andhra Pradesh,India	13.6288	79.4192	South Zone
76	HgYMV	Macrotyloma uniflorum	Fabaceae	Crop	NCBI	Tirupati	Andhra Pradesh	India	Full	OP784475	2735	Tirupati,Andhra Pradesh,India	13.6288	79.4192	South Zone
77	HgYMV	Macrotyloma uniflorum	Fabaceae	Crop	NCBI	Chittoor	Andhra Pradesh	India	Partial	KR053204	1083	Chittoor,Andhra Pradesh,India	13.2179	79.1005	South Zone
78	HgYMV	Macrotyloma uniflorum	Fabaceae	Crop	NCBI	Bengaluru	Karnataka	India	Partial	MK391947	1042	Bengaluru,Karnataka,India	12.9716	77.5946	South Zone
79	HgYMV	Macrotyloma uniflorum	Fabaceae	Crop	NCBI	Anantapuram	Andhra Pradesh	India	Partial	OR161060	987	Anantapuram,Andhra Pradesh,India	14.6842	77.6	South Zone
80	HgYMV	Macrotyloma uniflorum	Fabaceae	Crop	NCBI	Tirupati	Andhra Pradesh	India	Partial	PP061098	860	Tirupati,Andhra Pradesh,India	13.6288	79.4192	South Zone
81	HgYMV	Macrotyloma uniflorum	Fabaceae	Crop	NCBI	Tirupati	Andhra Pradesh	India	Partial	PP068055	860	Tirupati,Andhra Pradesh,India	13.6288	79.4192	South Zone
82	HgYMV	Parthenium hysterophorus	Asteraceae	Weed	NCBI	Chamarajanagar	Karnataka	India	Partial	MK391943	996	Chamarajanagar,Karnataka,India	11.9268	76.9443	South Zone
83	HgYMV	Phaseolus lunatus	Fabaceae	Crop	NCBI	Bengaluru	Karnataka	India	Full	AM932429	2734	Bengaluru,Karnataka,India	12.9716	77.5946	South Zone
84	HgYMV	Phaseolus vulgaris	Fabaceae	Crop	NCBI	Bengaluru	Karnataka	India	Full	AM932425	2735	Bengaluru,Karnataka,India	12.9716	77.5946	South Zone
85	HgYMV	Phaseolus vulgaris	Fabaceae	Crop	NCBI	Balangoda	-	Sri Lanka	Full	GU323321	2735	Balangoda,Sri Lanka	6.66845	80.7055	-
86	HgYMV	Phaseolus vulgaris	Fabaceae	Crop	NCBI	Bengaluru	Karnataka	India	Full	KC019306	2735	Bengaluru,Karnataka,India	12.9716	77.5946	South Zone
87	HgYMV	Phaseolus vulgaris	Fabaceae	Crop	NCBI	Bengaluru	Karnataka	India	Full	KP752088	2735	Bengaluru,Karnataka,India	12.9716	77.5946	South Zone
88	HgYMV	Phaseolus vulgaris	Fabaceae	Crop	This study	Bengaluru	Karnataka	India	Full	MW791245	2735	Bengaluru,Karnataka,India	12.9716	77.5946	South Zone
89	HgYMV	Phaseolus vulgaris	Fabaceae	Crop	NCBI	Sidlagatta	Karnataka	India	Full	MW816828	2735	Sidlagatta,Karnataka,India	13.3955	77.8655	South Zone
90	HgYMV	Phaseolus vulgaris	Fabaceae	Crop	NCBI	Srinivaspura	Karnataka	India	Full	MW816829	2735	Srinivaspura,Karnataka,India	13.3315	78.2086	South Zone
91	HgYMV	Phaseolus vulgaris	Fabaceae	Crop	NCBI	Chintamani	Karnataka	India	Full	MW816830	2735	Chintamani,Karnataka,India	13.4044	78.0575	South Zone
92	HgYMV	Phaseolus vulgaris	Fabaceae	Crop	NCBI	Bagepalli	Karnataka	India	Full	MW816831	2742	Bagepalli,Karnataka,India	13.7854	77.7981	South Zone
93	HgYMV	Phaseolus vulgaris	Fabaceae	Crop	NCBI	Chikkaballapura	Karnataka	India	Full	MW816832	2735	Chikkaballapura,Karnataka,India	13.4364	77.7306	South Zone
94	HgYMV	Phaseolus vulgaris	Fabaceae	Crop	NCBI	Mulbagal	Karnataka	India	Full	MW816833	2735	Mulbagal,Karnataka,India	13.1682	78.3926	South Zone
95	HgYMV	Phaseolus vulgaris	Fabaceae	Crop	NCBI	Kolar	Karnataka	India	Full	MW816834	2735	Kolar,Karnataka,India	13.1384	78.1292	South Zone
96	HgYMV	Phaseolus vulgaris	Fabaceae	Crop	NCBI	Bangarapete	Karnataka	India	Full	MW816835	2735	Bangarapete,Karnataka,India	12.9928	78.1774	South Zone
97	HgYMV	Phaseolus vulgaris	Fabaceae	Crop	NCBI	Malur	Karnataka	India	Full	MW816836	2735	Malur,Karnataka,India	13.0042	77.938	South Zone
98	HgYMV	Phaseolus vulgaris	Fabaceae	Crop	NCBI	Nelamangala	Karnataka	India	Full	MW816837	2735	Nelamangala,Karnataka,India	13.1011	77.3966	South Zone
99	HgYMV	Phaseolus vulgaris	Fabaceae	Crop	NCBI	Hoskote	Karnataka	India	Full	MW816838	2733	Hoskote,Karnataka,India	13.0716	77.7978	South Zone
100	HgYMV	Phaseolus vulgaris	Fabaceae	Crop	NCBI	Doddaballapur	Karnataka	India	Full	MW816839	2734	Doddaballapur,Karnataka,India	13.2989	77.5352	South Zone
101	HgYMV	Senna tora	Fabaceae	Weed	NCBI	Bengaluru	Karnataka	India	Partial	MK391950	1027	Bengaluru,Karnataka,India	12.9716	77.5946	South Zone
102	HgYMV	Sida rhombifolia	Malvaceae	Weed	NCBI	Tumakuru	Karnataka	India	Partial	MK391938	983	Tumakuru,Karnataka,India	13.3427	77.1148	South Zone
103	HgYMV	Spermacoce articularis	Rubiaceae	Weed	NCBI	Chikkaballapura	Karnataka	India	Partial	MK391945	1003	Chikkaballapura,Karnataka,India	13.4364	77.7306	South Zone
104	HgYMV	Tephrosia purpurea	Fabaceae	Weed	NCBI	Tumakuru	Karnataka	India	Partial	MK391949	1043	Tumakuru,Karnataka,India	13.3427	77.1148	South Zone
105	HgYMV	Vigna aconitifolia	Fabaceae	Crop	This study	Belgaum	Karnataka	India	Full	MN698287	2735	Belgaum,Karnataka,India	15.8497	74.4977	South Zone
106	HgYMV	Vigna aconitifolia	Fabaceae	Crop	This study	Belgaum	Karnataka	India	Full	MN698293	2735	Belgaum,Karnataka,India	15.8497	74.4977	South Zone
107	HgYMV	Vigna mungo	Fabaceae	Crop	This study	Raichur	Karnataka	India	Full	MT027036	2735	Raichur,Karnataka,India	16.216	77.3566	South Zone
108	HgYMV	Vigna radiata	Fabaceae	Crop	This study	Dharwad	Karnataka	India	Full	MW791246	2735	Dharwad,Karnataka,India	15.4589	75.0078	South Zone
109	HgYMV	Vigna radiata	Fabaceae	Crop	NCBI	Chamarajanagar	Karnataka	India	Partial	MK391941	969	Chamarajanagar,Karnataka,India	11.9268	76.9443	South Zone
110	HgYMV	Vigna stipulacea	Fabaceae	Crop	This study	Raichur	Karnataka	India	Full	MN698282	2735	Raichur,Karnataka,India	16.216	77.3566	South Zone
111	HgYMV	Vigna unguiculata	Fabaceae	Crop	NCBI	Bengaluru	Karnataka	India	Full	AM932427	2735	Bengaluru,Karnataka,India	12.9716	77.5946	South Zone
112	HgYMV	Vigna unguiculata	Fabaceae	Crop	This study	Belgaum	Karnataka	India	Full	MN698285	2735	Belgaum,Karnataka,India	15.8497	74.4977	South Zone
113	KuMV	Glycine max	Fabaceae	Crop	NCBI	-	Hanoi	Vietnam	Full	HQ162271	2731	Hanoi,Vietnam	21.0278	105.834	-
114	KuMV	Pueraria montana	Fabaceae	Weed	NCBI	-	Hoabinh	Vietnam	Full	DQ641690	2731	Hoabinh,Vietnam	20.8288	105.341	-
115	KuMV	Pueraria montana	Fabaceae	Weed	NCBI	-	Fujian	China	Full	FJ539014	2729	Fujian,China	26.0837	119.291	-
116	KuMV	Pueraria montana	Fabaceae	Weed	NCBI	-	Shaoguan	China	Full	MW805421	2730	Shaoguan,China	24.8313	113.583	-
117	KuMV	Pueraria montana	Fabaceae	Weed	NCBI	-	Chongqing	China	Full	ON181435	2731	Chongqing,China	29.5677	106.552	-
118	KuMV	Pueraria montana	Fabaceae	Weed	NCBI	-	Fujian	China	Partial	FJ539016	520	Fujian,China	26.0837	119.291	-
119	KuMV	Pueraria montana	Fabaceae	Weed	NCBI	-	Fujian	China	Partial	FJ539017	520	Fujian,China	26.0837	119.291	-
120	KuMV	Pueraria montana	Fabaceae	Weed	NCBI	-	Fujian	China	Partial	FJ539018	520	Fujian,China	26.0837	119.291	-
121	MYMIV	Abelmoschus moschatus	Malvaceae	Weed	NCBI	Guntur	Andhra Pradesh	India	Partial	MZ235790	392	Guntur,Andhra Pradesh,India	16.3067	80.4365	South Zone
122	MYMIV	Abelmoschus moschatus	Malvaceae	Weed	NCBI	Prakasam	Andhra Pradesh	India	Partial	MZ475997	741	Prakasam,Andhra Pradesh,India	15.7596	79.3751	South Zone
123	MYMIV	Alternanthera sessilis	Amaranthaceae	Weed	NCBI	Pantnagar	Uttarakhand	India	Partial	KX575866	895	Pantnagar,Uttarakhand,India	29.0246	79.4901	North Hill Zone
124	MYMIV	Annona squamosa	Annonaceae	Crop	NCBI	Tirupati	Andhra Pradesh	India	Partial	KP403741	704	Tirupati,Andhra Pradesh,India	13.6288	79.4192	South Zone
125	MYMIV	Bemisia tabaci	Aleyrodidae	Whitefly	NCBI	Anand	Gujarat	India	Full	AY937195	2748	Anand,Gujarat,India	22.5632	72.9603	Central Zone
126	MYMIV	Bemisia tabaci	Aleyrodidae	Whitefly	NCBI	Anand	Gujarat	India	Partial	AY937197	1858	Anand,Gujarat,India	22.5632	72.9603	Central Zone
127	MYMIV	Bemisia tabaci	Aleyrodidae	Whitefly	NCBI	Anand	Gujarat	India	Partial	AY937198	1828	Anand,Gujarat,India	22.5632	72.9603	Central Zone
128	MYMIV	Bemisia tabaci	Aleyrodidae	Whitefly	NCBI	Anand	Gujarat	India	Partial	AY937199	780	Anand,Gujarat,India	22.5632	72.9603	Central Zone
129	MYMIV	Bemisia tabaci	Aleyrodidae	Whitefly	NCBI	New Delhi	New Delhi	India	Partial	KJ756847	763	New Delhi,New Delhi,India	28.6139	77.209	North West Plain Zone
130	MYMIV	Bemisia tabaci	Aleyrodidae	Whitefly	NCBI	Indore	Madhya Pradesh	India	Partial	KR611857	738	Indore,Madhya Pradesh,India	22.7196	75.8577	Central Zone
131	MYMIV	Bemisia tabaci	Aleyrodidae	Whitefly	NCBI	-	Brebes	Indonesia	Partial	MW988202	958	Brebes,Indonesia	-7.01001	108.901	-
132	MYMIV	Bemisia tabaci	Aleyrodidae	Whitefly	NCBI	Ludhiana	Punjab	India	Partial	OR167655	900	Ludhiana,Punjab,India	30.901	75.8573	North West Plain Zone
133	MYMIV	Bemisia tabaci	Aleyrodidae	Whitefly	NCBI	Ludhiana	Punjab	India	Partial	OR167656	897	Ludhiana,Punjab,India	30.901	75.8573	North West Plain Zone
134	MYMIV	Cajanus cajan	Fabaceae	Crop	NCBI	New Delhi	New Delhi	India	Full	KX363947	2747	New Delhi,New Delhi,India	28.6139	77.209	North West Plain Zone
135	MYMIV	Cajanus cajan	Fabaceae	Crop	NCBI	Bhagalpur	Bihar	India	Full	MF693401	2739	Bhagalpur,Bihar,India	25.2372	86.9746	North East Plain Zone
136	MYMIV	Cajanus cajan	Fabaceae	Crop	NCBI	Sultanpur	Uttar Pradesh	India	Partial	KX655578	760	Sultanpur,Uttar Pradesh,India	26.261	82.0693	North East Plain Zone
137	MYMIV	Cajanus cajan	Fabaceae	Crop	NCBI	Jabalpur	Madhya Pradesh	India	Partial	LC271564	663	Jabalpur,Madhya Pradesh,India	23.1686	79.9339	Central Zone
138	MYMIV	Calotropis gigantea	Apocynaceae	Weed	NCBI	Tirupati	Andhra Pradesh	India	Partial	KP403742	501	Tirupati,Andhra Pradesh,India	13.6288	79.4192	South Zone
139	MYMIV	Cassia fistula	Fabaceae	Crop	NCBI	New Delhi	New Delhi	India	Partial	DQ389149	1114	New Delhi,New Delhi,India	28.6139	77.209	North West Plain Zone
140	MYMIV	Clitoria ternatea	Fabaceae	Weed	NCBI	Satna	Madhya Pradesh	India	Partial	MK649930	506	Satna,Madhya Pradesh,India	24.6005	80.8322	Central Zone
141	MYMIV	Cucumis sativus	Cucurbitaceae	Crop	NCBI	Muscat	-	Oman	Full	MF818047	2746	Muscat,Oman	23.588	58.3829	-
142	MYMIV	Cucumis sativus	Cucurbitaceae	Crop	NCBI	Muscat	-	Oman	Full	MF818048	2745	Muscat,Oman	23.588	58.3829	-
143	MYMIV	Cucurbita maxima	Cucurbitaceae	Crop	NCBI	Satna	Madhya Pradesh	India	Partial	MF737341	506	Satna,Madhya Pradesh,India	24.6005	80.8322	Central Zone
144	MYMIV	Desmodium laxiflorum	Fabaceae	Weed	NCBI	Prakasam	Andhra Pradesh	India	Partial	MZ235791	420	Prakasam,Andhra Pradesh,India	15.7596	79.3751	South Zone
145	MYMIV	Desmodium laxiflorum	Fabaceae	Weed	NCBI	Guntur	Andhra Pradesh	India	Partial	MZ475998	797	Guntur,Andhra Pradesh,India	16.3067	80.4365	South Zone
146	MYMIV	Glycine max	Fabaceae	Crop	NCBI	Jabalpur	Madhya Pradesh	India	Full	AJ416349	2747	Jabalpur,Madhya Pradesh,India	23.1686	79.9339	Central Zone
147	MYMIV	Glycine max	Fabaceae	Crop	NCBI	Nawabshah	-	Pakistan	Full	AM992618	2746	Nawabshah,Pakistan	26.248	68.39	-
148	MYMIV	Glycine max	Fabaceae	Crop	NCBI	New Delhi	New Delhi	India	Full	AY049772	2748	New Delhi,New Delhi,India	28.6139	77.209	North West Plain Zone
149	MYMIV	Glycine max	Fabaceae	Crop	NCBI	New Delhi	New Delhi	India	Full	EU523045	2747	New Delhi,New Delhi,India	28.6139	77.209	North West Plain Zone
150	MYMIV	Glycine max	Fabaceae	Crop	NCBI	Faisalabad	-	Pakistan	Full	FM208833	2746	Faisalabad,Punjab,Pakistan	31.4504	73.135	-
151	MYMIV	Glycine max	Fabaceae	Crop	NCBI	Faisalabad	-	Pakistan	Full	FM208834	2746	Faisalabad,Punjab,Pakistan	31.4504	73.135	-
152	MYMIV	Glycine max	Fabaceae	Crop	NCBI	Kalyani	West Bengal	India	Full	HF922628	2745	Kalyani,West Bengal,India	22.9774	88.4355	North East Plain Zone
153	MYMIV	Glycine max	Fabaceae	Crop	NCBI	Kersana	Brebes	Indonesia	Full	JN368438	2746	Kersana,Brebes,Indonesia	-6.92924	108.859	-
154	MYMIV	Glycine max	Fabaceae	Crop	NCBI	Tanjung	Brebes	Indonesia	Full	JN368439	2746	Tanjung,Brebes,Indonesia	-6.88706	108.865	-
155	MYMIV	Glycine max	Fabaceae	Crop	NCBI	Indore	Madhya Pradesh	India	Full	KC852204	2750	Indore,Madhya Pradesh,India	22.7196	75.8577	Central Zone
156	MYMIV	Glycine max	Fabaceae	Crop	NCBI	Lucknow	Uttar Pradesh	India	Full	KR052025	2746	Lucknow,Uttar Pradesh,India	26.8467	80.9462	North East Plain Zone
157	MYMIV	Glycine max	Fabaceae	Crop	NCBI	Faisalabad	Punjab	Pakistan	Full	KX671565	2751	Faisalabad,Punjab,Pakistan	31.4504	73.135	-
158	MYMIV	Glycine max	Fabaceae	Crop	NCBI	Faisalabad	Punjab	Pakistan	Full	KX671566	2751	Faisalabad,Punjab,Pakistan	31.4504	73.135	-
159	MYMIV	Glycine max	Fabaceae	Crop	NCBI	Faisalabad	Punjab	Pakistan	Full	KX671567	2746	Faisalabad,Punjab,Pakistan	31.4504	73.135	-
160	MYMIV	Glycine max	Fabaceae	Crop	NCBI	Faisalabad	Punjab	Pakistan	Full	KX671568	2746	Faisalabad,Punjab,Pakistan	31.4504	73.135	-
161	MYMIV	Glycine max	Fabaceae	Crop	NCBI	Faisalabad	Punjab	Pakistan	Full	KX697338	2746	Faisalabad,Punjab,Pakistan	31.4504	73.135	-
162	MYMIV	Glycine max	Fabaceae	Crop	NCBI	Faisalabad	Punjab	Pakistan	Full	KX711618	2746	Faisalabad,Punjab,Pakistan	31.4504	73.135	-
163	MYMIV	Glycine max	Fabaceae	Crop	NCBI	Faisalabad	Punjab	Pakistan	Full	KX711619	2746	Faisalabad,Punjab,Pakistan	31.4504	73.135	-
164	MYMIV	Glycine max	Fabaceae	Crop	NCBI	Faisalabad	Punjab	Pakistan	Full	KX711620	2746	Faisalabad,Punjab,Pakistan	31.4504	73.135	-
165	MYMIV	Glycine max	Fabaceae	Crop	NCBI	Faisalabad	Punjab	Pakistan	Full	KX711621	2751	Faisalabad,Punjab,Pakistan	31.4504	73.135	-
166	MYMIV	Glycine max	Fabaceae	Crop	NCBI	Bhopal	Madhya Pradesh	India	Full	LC271792	2746	Bhopal,Madhya Pradesh,India	23.2599	77.4126	Central Zone
167	MYMIV	Glycine max	Fabaceae	Crop	NCBI	Sagar	Madhya Pradesh	India	Full	LC271794	2747	Sagar,Madhya Pradesh,India	23.8388	78.7378	Central Zone
168	MYMIV	Glycine max	Fabaceae	Crop	NCBI	Indore	Madhya Pradesh	India	Full	MH181823	2749	Indore,Madhya Pradesh,India	22.7196	75.8577	Central Zone
169	MYMIV	Glycine max	Fabaceae	Crop	NCBI	Bhopal	Madhya Pradesh	India	Full	MH324445	2742	Bhopal,Madhya Pradesh,India	23.2599	77.4126	Central Zone
170	MYMIV	Glycine max	Fabaceae	Crop	NCBI	Faisalabad	Punjab	Pakistan	Full	MN885463	2746	Faisalabad,Punjab,Pakistan	31.4504	73.135	-
171	MYMIV	Glycine max	Fabaceae	Crop	NCBI	Faisalabad	Punjab	Pakistan	Full	MN885464	2751	Faisalabad,Punjab,Pakistan	31.4504	73.135	-
172	MYMIV	Glycine max	Fabaceae	Crop	NCBI	Faisalabad	Punjab	Pakistan	Full	MN885465	2751	Faisalabad,Punjab,Pakistan	31.4504	73.135	-
173	MYMIV	Glycine max	Fabaceae	Crop	NCBI	Faisalabad	Punjab	Pakistan	Full	MN885466	2746	Faisalabad,Punjab,Pakistan	31.4504	73.135	-
174	MYMIV	Glycine max	Fabaceae	Crop	NCBI	Faisalabad	Punjab	Pakistan	Full	MN885467	2751	Faisalabad,Punjab,Pakistan	31.4504	73.135	-
175	MYMIV	Glycine max	Fabaceae	Crop	NCBI	Faisalabad	Punjab	Pakistan	Full	MN885468	2746	Faisalabad,Punjab,Pakistan	31.4504	73.135	-
176	MYMIV	Glycine max	Fabaceae	Crop	NCBI	Raipur	Chhattisgarh	India	Full	MT232629	2746	Raipur,Chhattisgarh,India	21.2514	81.6296	Central Zone
177	MYMIV	Glycine max	Fabaceae	Crop	NCBI	Lalitpur	Uttar Pradesh	India	Full	MW590720	2746	Lalitpur,Uttar Pradesh,India	24.692	78.4137	Central Zone
178	MYMIV	Glycine max	Fabaceae	Crop	NCBI	Lalitpur	Uttar Pradesh	India	Full	MW600934	2746	Lalitpur,Uttar Pradesh,India	24.692	78.4137	Central Zone
179	MYMIV	Glycine max	Fabaceae	Crop	NCBI	New Delhi	New Delhi	India	Full	OQ473638	2747	New Delhi,New Delhi,India	28.6139	77.209	North West Plain Zone
180	MYMIV	Glycine max	Fabaceae	Crop	NCBI	New Delhi	New Delhi	India	Full	OR050594	2747	New Delhi,New Delhi,India	28.6139	77.209	North West Plain Zone
181	MYMIV	Glycine max	Fabaceae	Crop	NCBI	Gazipur	-	Bangladesh	Full	OR215424	2746	Gazipur,Bangladesh	23.9905	90.3877	-
182	MYMIV	Glycine max	Fabaceae	Crop	NCBI	Sehore	Madhya Pradesh	India	Full	PP209526	2747	Sehore,Madhya Pradesh,India	23.2032	77.0844	Central Zone
183	MYMIV	Glycine max	Fabaceae	Crop	NCBI	Sehore	Madhya Pradesh	India	Full	PP209527	2746	Sehore,Madhya Pradesh,India	23.2032	77.0844	Central Zone
184	MYMIV	Glycine max	Fabaceae	Crop	NCBI	Sehore	Madhya Pradesh	India	Full	PP209528	2747	Sehore,Madhya Pradesh,India	23.2032	77.0844	Central Zone
185	MYMIV	Glycine max	Fabaceae	Crop	NCBI	Sehore	Madhya Pradesh	India	Full	PP230702	2747	Sehore,Madhya Pradesh,India	23.2032	77.0844	Central Zone
186	MYMIV	Glycine max	Fabaceae	Crop	NCBI	New Delhi	New Delhi	India	Partial	AF361060	342	New Delhi,New Delhi,India	28.6139	77.209	North West Plain Zone
187	MYMIV	Glycine max	Fabaceae	Crop	NCBI	New Delhi	New Delhi	India	Partial	AF361431	1089	New Delhi,New Delhi,India	28.6139	77.209	North West Plain Zone
188	MYMIV	Glycine max	Fabaceae	Crop	NCBI	New Delhi	New Delhi	India	Partial	AF361434	774	New Delhi,New Delhi,India	28.6139	77.209	North West Plain Zone
189	MYMIV	Glycine max	Fabaceae	Crop	NCBI	Jabalpur	Madhya Pradesh	India	Partial	AJ315469	963	Jabalpur,Madhya Pradesh,India	23.1686	79.9339	Central Zone
190	MYMIV	Glycine max	Fabaceae	Crop	NCBI	Jabalpur	Madhya Pradesh	India	Partial	AJ315667	759	Jabalpur,Madhya Pradesh,India	23.1686	79.9339	Central Zone
191	MYMIV	Glycine max	Fabaceae	Crop	NCBI	Jabalpur	Madhya Pradesh	India	Partial	AJ315668	252	Jabalpur,Madhya Pradesh,India	23.1686	79.9339	Central Zone
192	MYMIV	Glycine max	Fabaceae	Crop	NCBI	Aurangabad	Maharashtra	India	Partial	DQ389150	1108	Aurangabad,Maharashtra,India	19.8879	75.3271	Central Zone
193	MYMIV	Glycine max	Fabaceae	Crop	NCBI	Ludhiana	Punjab	India	Partial	DQ389151	1124	Ludhiana,Punjab,India	30.901	75.8573	North West Plain Zone
194	MYMIV	Glycine max	Fabaceae	Crop	NCBI	Pantnagar	Uttarakhand	India	Partial	DQ389152	1122	Pantnagar,Uttarakhand,India	29.0246	79.4901	North Hill Zone
195	MYMIV	Glycine max	Fabaceae	Crop	NCBI	Ludhiana	Punjab	India	Partial	DQ389155	1122	Ludhiana,Punjab,India	30.901	75.8573	North West Plain Zone
196	MYMIV	Glycine max	Fabaceae	Crop	NCBI	Ludhiana	Punjab	India	Partial	DQ515854	531	Ludhiana,Punjab,India	30.901	75.8573	North West Plain Zone
197	MYMIV	Glycine max	Fabaceae	Crop	NCBI	Indore	Madhya Pradesh	India	Partial	KC836518	1089	Indore,Madhya Pradesh,India	22.7196	75.8577	Central Zone
198	MYMIV	Glycine max	Fabaceae	Crop	NCBI	Indore	Madhya Pradesh	India	Partial	KC852200	447	Indore,Madhya Pradesh,India	22.7196	75.8577	Central Zone
199	MYMIV	Glycine max	Fabaceae	Crop	NCBI	New Delhi	New Delhi	India	Partial	KJ756846	761	New Delhi,New Delhi,India	28.6139	77.209	North West Plain Zone
200	MYMIV	Glycine max	Fabaceae	Crop	NCBI	Pantnagar	Uttarakhand	India	Partial	KX655575	913	Pantnagar,Uttarakhand,India	29.0246	79.4901	North Hill Zone
201	MYMIV	Glycine max	Fabaceae	Crop	NCBI	Satna	Madhya Pradesh	India	Partial	KY640302	477	Satna,Madhya Pradesh,India	24.6005	80.8322	Central Zone
202	MYMIV	Glycine max	Fabaceae	Crop	NCBI	Indore	Madhya Pradesh	India	Partial	LC271558	663	Indore,Madhya Pradesh,India	22.7196	75.8577	Central Zone
203	MYMIV	Glycine max	Fabaceae	Crop	NCBI	Sehore	Madhya Pradesh	India	Partial	LC271560	663	Sehore,Madhya Pradesh,India	23.2032	77.0844	Central Zone
204	MYMIV	Glycine max	Fabaceae	Crop	NCBI	Sehore	Madhya Pradesh	India	Partial	LC271561	663	Sehore,Madhya Pradesh,India	23.2032	77.0844	Central Zone
205	MYMIV	Glycine max	Fabaceae	Crop	NCBI	Damoh	Madhya Pradesh	India	Partial	LC271563	663	Damoh,Madhya Pradesh,India	23.8337	79.4383	Central Zone
206	MYMIV	Glycine max	Fabaceae	Crop	NCBI	Indore	Madhya Pradesh	India	Partial	LC271566	663	Indore,Madhya Pradesh,India	22.7196	75.8577	Central Zone
207	MYMIV	Glycine max	Fabaceae	Crop	NCBI	Cirebon	-	Indonesia	Partial	LC481009	970	Cirebon,Indonesia	-6.73126	108.552	-
208	MYMIV	Glycine max	Fabaceae	Crop	NCBI	Satna	Madhya Pradesh	India	Partial	MF374736	506	Satna,Madhya Pradesh,India	24.6005	80.8322	Central Zone
209	MYMIV	Glycine max	Fabaceae	Crop	NCBI	Satna	Madhya Pradesh	India	Partial	MF448546	506	Satna,Madhya Pradesh,India	24.6005	80.8322	Central Zone
210	MYMIV	Glycine max	Fabaceae	Crop	NCBI	Satna	Madhya Pradesh	India	Partial	MF521610	506	Satna,Madhya Pradesh,India	24.6005	80.8322	Central Zone
211	MYMIV	Glycine max	Fabaceae	Crop	NCBI	Satna	Madhya Pradesh	India	Partial	MF537410	506	Satna,Madhya Pradesh,India	24.6005	80.8322	Central Zone
212	MYMIV	Glycine max	Fabaceae	Crop	NCBI	Satna	Madhya Pradesh	India	Partial	MF574202	506	Satna,Madhya Pradesh,India	24.6005	80.8322	Central Zone
213	MYMIV	Glycine max	Fabaceae	Crop	NCBI	Satna	Madhya Pradesh	India	Partial	MF577078	506	Satna,Madhya Pradesh,India	24.6005	80.8322	Central Zone
214	MYMIV	Glycine max	Fabaceae	Crop	NCBI	Satna	Madhya Pradesh	India	Partial	MF627610	506	Satna,Madhya Pradesh,India	24.6005	80.8322	Central Zone
215	MYMIV	Glycine max	Fabaceae	Crop	NCBI	Satna	Madhya Pradesh	India	Partial	MN062190	506	Satna,Madhya Pradesh,India	24.6005	80.8322	Central Zone
216	MYMIV	Glycine max	Fabaceae	Crop	NCBI	Satna	Madhya Pradesh	India	Partial	MN166204	509	Satna,Madhya Pradesh,India	24.6005	80.8322	Central Zone
217	MYMIV	Glycine max	Fabaceae	Crop	NCBI	Lalitpur	Uttar Pradesh	India	Partial	MN579642	1286	Lalitpur,Uttar Pradesh,India	24.692	78.4137	Central Zone
218	MYMIV	Glycine max	Fabaceae	Crop	NCBI	Raipur	Chhattisgarh	India	Partial	MT276266	1312	Raipur,Chhattisgarh,India	21.2514	81.6296	Central Zone
219	MYMIV	Glycine max	Fabaceae	Crop	NCBI	Raipur	Chhattisgarh	India	Partial	MT276271	904	Raipur,Chhattisgarh,India	21.2514	81.6296	Central Zone
220	MYMIV	Glycine max	Fabaceae	Crop	NCBI	Lalitpur	Uttar Pradesh	India	Partial	MW373471	1285	Lalitpur,Uttar Pradesh,India	24.692	78.4137	Central Zone
221	MYMIV	Glycine max	Fabaceae	Crop	NCBI	Lalitpur	Uttar Pradesh	India	Partial	MW373472	1347	Lalitpur,Uttar Pradesh,India	24.692	78.4137	Central Zone
222	MYMIV	Glycine max	Fabaceae	Crop	NCBI	Lalitpur	Uttar Pradesh	India	Partial	MW373473	1286	Lalitpur,Uttar Pradesh,India	24.692	78.4137	Central Zone
223	MYMIV	Glycine max	Fabaceae	Crop	NCBI	Pantnagar	Uttarakhand	India	Partial	MZ267791	466	Pantnagar,Uttarakhand,India	29.0246	79.4901	North Hill Zone
224	MYMIV	Glycine max	Fabaceae	Crop	NCBI	Lalitpur	Uttar Pradesh	India	Partial	OM256474	421	Lalitpur,Uttar Pradesh,India	24.692	78.4137	Central Zone
225	MYMIV	Glycine max	Fabaceae	Crop	NCBI	Jabalpur	Madhya Pradesh	India	Partial	OM643233	525	Jabalpur,Madhya Pradesh,India	23.1686	79.9339	Central Zone
226	MYMIV	Glycine max	Fabaceae	Crop	NCBI	Sehore	Madhya Pradesh	India	Partial	OP750519	1168	Sehore,Madhya Pradesh,India	23.2032	77.0844	Central Zone
227	MYMIV	Glycine max	Fabaceae	Crop	NCBI	Sehore	Madhya Pradesh	India	Partial	OP750520	1168	Sehore,Madhya Pradesh,India	23.2032	77.0844	Central Zone
228	MYMIV	Glycine max	Fabaceae	Crop	NCBI	Sehore	Madhya Pradesh	India	Partial	OP750521	1175	Sehore,Madhya Pradesh,India	23.2032	77.0844	Central Zone
229	MYMIV	Glycine max	Fabaceae	Crop	NCBI	Sehore	Madhya Pradesh	India	Partial	OP750522	1175	Sehore,Madhya Pradesh,India	23.2032	77.0844	Central Zone
230	MYMIV	Glycine max	Fabaceae	Crop	NCBI	Sehore	Madhya Pradesh	India	Partial	OP750523	1172	Sehore,Madhya Pradesh,India	23.2032	77.0844	Central Zone
231	MYMIV	Glycine max	Fabaceae	Crop	NCBI	Sehore	Madhya Pradesh	India	Partial	OP750524	1182	Sehore,Madhya Pradesh,India	23.2032	77.0844	Central Zone
232	MYMIV	Glycine max	Fabaceae	Crop	NCBI	Sehore	Madhya Pradesh	India	Partial	OP750525	1178	Sehore,Madhya Pradesh,India	23.2032	77.0844	Central Zone
233	MYMIV	Glycine max	Fabaceae	Crop	NCBI	Sehore	Madhya Pradesh	India	Partial	OP750526	1174	Sehore,Madhya Pradesh,India	23.2032	77.0844	Central Zone
234	MYMIV	Glycine max	Fabaceae	Crop	NCBI	Sehore	Madhya Pradesh	India	Partial	OP750528	771	Sehore,Madhya Pradesh,India	23.2032	77.0844	Central Zone
235	MYMIV	Glycine max	Fabaceae	Crop	NCBI	Sehore	Madhya Pradesh	India	Partial	OP750529	1189	Sehore,Madhya Pradesh,India	23.2032	77.0844	Central Zone
236	MYMIV	Glycine max	Fabaceae	Crop	NCBI	Jorhat	Assam	India	Partial	OQ309176	525	Jorhat,Assam,India	26.7517	94.2049	North East Plain Zone
237	MYMIV	Glycine max	Fabaceae	Crop	NCBI	Solapur	Maharashtra	India	Partial	OR295414	765	Solapur,Maharashtra,India	17.6634	75.9073	Central Zone
238	MYMIV	Glycine max	Fabaceae	Crop	NCBI	Latur	Maharashtra	India	Partial	OR295415	717	Latur,Maharashtra,India	18.4174	76.5587	Central Zone
239	MYMIV	Jatropha curcas	Euphorbiaceae	Weed	NCBI	Tirupati	Andhra Pradesh	India	Partial	KP403743	501	Tirupati,Andhra Pradesh,India	13.6288	79.4192	South Zone
240	MYMIV	Lablab purpureus	Fabaceae	Crop	NCBI	Varanasi	Uttar Pradesh	India	Full	AY547317	2736	Varanasi,Uttar Pradesh,India	25.3176	82.9739	North East Plain Zone
241	MYMIV	Lablab purpureus	Fabaceae	Crop	NCBI	Kanpur	Uttar Pradesh	India	Partial	DQ389148	1122	Kanpur,Uttar Pradesh,India	26.4499	80.3319	North East Plain Zone
242	MYMIV	Lablab purpureus	Fabaceae	Crop	NCBI	Kanpur	Uttar Pradesh	India	Partial	DQ515855	531	Kanpur,Uttar Pradesh,India	26.4499	80.3319	North East Plain Zone
243	MYMIV	Lablab purpureus	Fabaceae	Crop	NCBI	Pantnagar	Uttarakhand	India	Partial	DQ515856	531	Pantnagar,Uttarakhand,India	29.0246	79.4901	North Hill Zone
244	MYMIV	Lablab purpureus	Fabaceae	Crop	NCBI	Khatima	Uttarakhand	India	Partial	KX655577	730	Khatima,Uttarakhand,India	28.9231	79.9703	North Hill Zone
245	MYMIV	Lens culinaris	Fabaceae	Crop	NCBI	Bhagalpur	Bihar	India	Full	OR295417	2746	Bhagalpur,Bihar,India	25.2372	86.9746	North East Plain Zone
246	MYMIV	Lens culinaris	Fabaceae	Crop	NCBI	Bhagalpur	Bihar	India	Full	OR295419	2746	Bhagalpur,Bihar,India	25.2372	86.9746	North East Plain Zone
247	MYMIV	Macrotyloma uniflorum	Fabaceae	Crop	NCBI	Jalandhar	Punjab	India	Partial	OQ145325	1820	Jalandhar,Punjab,India	31.3329	75.57	North West Plain Zone
248	MYMIV	Pedalium murex	Pedaliaceae	Weed	NCBI	Tirupati	Andhra Pradesh	India	Partial	KP403744	501	Tirupati,Andhra Pradesh,India	13.6288	79.4192	South Zone
249	MYMIV	Phaseolus lunatus	Fabaceae	Crop	NCBI	Chitwan	-	Nepal	Full	JQ327845	2729	Chitwan,Nepal	27.5291	84.3542	-
250	MYMIV	Phaseolus lunatus	Fabaceae	Crop	NCBI	Chitwan	-	Nepal	Full	JQ327846	2729	Chitwan,Nepal	27.5291	84.3542	-
251	MYMIV	Phaseolus lunatus	Fabaceae	Crop	NCBI	Chitwan	-	Nepal	Full	JQ327847	2729	Chitwan,Nepal	27.5291	84.3542	-
252	MYMIV	Phaseolus vulgaris	Fabaceae	Crop	NCBI	Palampur	Himachal Pradesh	India	Full	FN794200	2746	Palampur,Himachal Pradesh,India	32.1134	76.5383	North Hill Zone
253	MYMIV	Phaseolus vulgaris	Fabaceae	Crop	NCBI	Varanasi	Uttar Pradesh	India	Full	KC019303	2738	Varanasi,Uttar Pradesh,India	25.3176	82.9739	North East Plain Zone
254	MYMIV	Phaseolus vulgaris	Fabaceae	Crop	NCBI	Varanasi	Uttar Pradesh	India	Full	KC019304	2745	Varanasi,Uttar Pradesh,India	25.3176	82.9739	North East Plain Zone
255	MYMIV	Phaseolus vulgaris	Fabaceae	Crop	NCBI	Varanasi	Uttar Pradesh	India	Full	KP779630	2745	Varanasi,Uttar Pradesh,India	25.3176	82.9739	North East Plain Zone
256	MYMIV	Phaseolus vulgaris	Fabaceae	Crop	NCBI	Satna	Madhya Pradesh	India	Full	KP779633	2751	Satna,Madhya Pradesh,India	24.6005	80.8322	Central Zone
257	MYMIV	Phaseolus vulgaris	Fabaceae	Crop	NCBI	Akola	Maharashtra	India	Full	KP779635	2747	Akola,Maharashtra,India	20.7002	77.0082	Central Zone
258	MYMIV	Phaseolus vulgaris	Fabaceae	Crop	NCBI	Muscat	-	Oman	Full	KX452226	2746	Muscat,Oman	23.588	58.3829	-
259	MYMIV	Phaseolus vulgaris	Fabaceae	Crop	NCBI	Muscat	-	Oman	Full	KX452227	2746	Muscat,Oman	23.588	58.3829	-
260	MYMIV	Phaseolus vulgaris	Fabaceae	Crop	NCBI	Muscat	-	Oman	Full	KX452228	2746	Muscat,Oman	23.588	58.3829	-
261	MYMIV	Phaseolus vulgaris	Fabaceae	Crop	NCBI	Chitwan	-	Nepal	Full	JN543395	2729	Chitwan,Nepal	27.5291	84.3542	-
262	MYMIV	Phaseolus vulgaris	Fabaceae	Crop	This study	Kanpur	Uttar Pradesh	India	Partial	ON421012	774	Kanpur,Uttar Pradesh,India	26.4499	80.3319	North East Plain Zone
263	MYMIV	Phaseolus vulgaris	Fabaceae	Crop	This study	Kanpur	Uttar Pradesh	India	Partial	ON421013	774	Kanpur,Uttar Pradesh,India	26.4499	80.3319	North East Plain Zone
264	MYMIV	Phaseolus vulgaris	Fabaceae	Crop	This study	Kanpur	Uttar Pradesh	India	Partial	ON421014	774	Kanpur,Uttar Pradesh,India	26.4499	80.3319	North East Plain Zone
265	MYMIV	Phaseolus vulgaris	Fabaceae	Crop	This study	Kanpur	Uttar Pradesh	India	Partial	ON421015	774	Kanpur,Uttar Pradesh,India	26.4499	80.3319	North East Plain Zone
266	MYMIV	Phaseolus vulgaris	Fabaceae	Crop	This study	Kanpur	Uttar Pradesh	India	Partial	ON421016	774	Kanpur,Uttar Pradesh,India	26.4499	80.3319	North East Plain Zone
267	MYMIV	Solanum lycopersicum	Solanaceae	Crop	NCBI	Satna	Madhya Pradesh	India	Full	MF683072	2741	Satna,Madhya Pradesh,India	24.6005	80.8322	Central Zone
268	MYMIV	Solanum lycopersicum	Solanaceae	Crop	NCBI	Muscat	-	Oman	Full	MK757218	2746	Muscat,Oman	23.588	58.3829	-
269	MYMIV	Solanum lycopersicum	Solanaceae	Crop	NCBI	Muscat	-	Oman	Full	MK757219	2746	Muscat,Oman	23.588	58.3829	-
270	MYMIV	Solanum lycopersicum	Solanaceae	Crop	NCBI	Muscat	-	Oman	Full	MK757220	2746	Muscat,Oman	23.588	58.3829	-
271	MYMIV	Solanum lycopersicum	Solanaceae	Crop	NCBI	Muscat	-	Oman	Full	MK757221	2748	Muscat,Oman	23.588	58.3829	-
272	MYMIV	Solanum melongena	Solanaceae	Crop	NCBI	Indore	Madhya Pradesh	India	Partial	LC271559	663	Indore,Madhya Pradesh,India	22.7196	75.8577	Central Zone
273	MYMIV	Solanum melongena	Solanaceae	Crop	NCBI	Sagar	Madhya Pradesh	India	Partial	LC271562	663	Sagar,Madhya Pradesh,India	23.8388	78.7378	Central Zone
274	MYMIV	Solanum melongena	Solanaceae	Crop	NCBI	Narsinghpur	Madhya Pradesh	India	Partial	LC271565	663	Narsinghpur,Madhya Pradesh,India	22.9514	79.1895	Central Zone
275	MYMIV	Unknown Leaf sample	-	Weed	NCBI	Dhaka	-	Bangladesh	Full	AF314145	2741	Dhaka,Bangladesh	23.8041	90.4152	-
276	MYMIV	Vigna aconitifolia	Fabaceae	Crop	This study	Belgaum	Karnataka	India	Full	MN698289	2746	Belgaum,Karnataka,India	15.8497	74.4977	South Zone
277	MYMIV	Vigna aconitifolia	Fabaceae	Crop	This study	Jodhpur	Rajasthan	India	Full	ON853772	2746	Jodhpur,Rajasthan,India	26.2389	73.0243	North West Plain Zone
278	MYMIV	Vigna aconitifolia	Fabaceae	Crop	NCBI	Anand	Gujarat	India	Partial	MF163536	972	Anand,Gujarat,India	22.5632	72.9603	Central Zone
279	MYMIV	Vigna mungo	Fabaceae	Crop	NCBI	Ludhiana	Punjab	India	Full	DQ400847	2744	Ludhiana,Punjab,India	30.901	75.8573	North West Plain Zone
280	MYMIV	Vigna mungo	Fabaceae	Crop	NCBI	Faisalabad	-	Pakistan	Full	FM208835	2751	Faisalabad,Punjab,Pakistan	31.4504	73.135	-
281	MYMIV	Vigna mungo	Fabaceae	Crop	NCBI	Narowal	-	Pakistan	Full	FM208841	2746	Narowal,Pakistan	32.1048	74.878	-
282	MYMIV	Vigna mungo	Fabaceae	Crop	NCBI	Islamabad	-	Pakistan	Full	FM208844	2746	Islamabad,Pakistan	33.6844	73.0479	-
283	MYMIV	Vigna mungo	Fabaceae	Crop	NCBI	Islamabad	-	Pakistan	Full	FM208845	2745	Islamabad,Pakistan	33.6844	73.0479	-
284	MYMIV	Vigna mungo	Fabaceae	Crop	NCBI	Tirupati	Andhra Pradesh	India	Full	JX110618	2746	Tirupati,Andhra Pradesh,India	13.6288	79.4192	South Zone
285	MYMIV	Vigna mungo	Fabaceae	Crop	NCBI	Coimbatore	Tamilnadu	India	Full	KC911719	2746	Coimbatore,Tamilnadu,India	11.0168	76.9558	South Zone
286	MYMIV	Vigna mungo	Fabaceae	Crop	NCBI	Coimbatore	Tamilnadu	India	Full	KC911720	2746	Coimbatore,Tamilnadu,India	11.0168	76.9558	South Zone
287	MYMIV	Vigna mungo	Fabaceae	Crop	NCBI	Tirupati	Andhra Pradesh	India	Full	KP677496	2504	Tirupati,Andhra Pradesh,India	13.6288	79.4192	South Zone
288	MYMIV	Vigna mungo	Fabaceae	Crop	NCBI	Jabalpur	Madhya Pradesh	India	Full	LC271790	2747	Jabalpur,Madhya Pradesh,India	23.1686	79.9339	Central Zone
289	MYMIV	Vigna mungo	Fabaceae	Crop	This study	Raichur	Karnataka	India	Full	MN698277	2746	Raichur,Karnataka,India	16.216	77.3566	South Zone
290	MYMIV	Vigna mungo	Fabaceae	Crop	This study	Raichur	Karnataka	India	Full	MT027035	2746	Raichur,Karnataka,India	16.216	77.3566	South Zone
291	MYMIV	Vigna mungo	Fabaceae	Crop	NCBI	Tirupati	Andhra Pradesh	India	Full	MT300190	2767	Tirupati,Andhra Pradesh,India	13.6288	79.4192	South Zone
292	MYMIV	Vigna mungo	Fabaceae	Crop	NCBI	East Godavari	Andhra Pradesh	India	Full	MT312254	2769	East Godavari,Andhra Pradesh,India	17.3212	82.0407	South Zone
293	MYMIV	Vigna mungo	Fabaceae	Crop	NCBI	Kurnool	Andhra Pradesh	India	Full	MT350281	2765	Kurnool,Andhra Pradesh,India	15.8281	78.0373	South Zone
294	MYMIV	Vigna mungo	Fabaceae	Crop	This study	Ludhiana	Punjab	India	Full	MW717942	2746	Ludhiana,Punjab,India	30.901	75.8573	North West Plain Zone
295	MYMIV	Vigna mungo	Fabaceae	Crop	This study	Ludhiana	Punjab	India	Full	MW717943	2745	Ludhiana,Punjab,India	30.901	75.8573	North West Plain Zone
296	MYMIV	Vigna mungo	Fabaceae	Crop	This study	Hisar	Haryana	India	Full	MW717946	2745	Hisar,Haryana,India	29.1492	75.7217	North West Plain Zone
297	MYMIV	Vigna mungo	Fabaceae	Crop	This study	Hisar	Haryana	India	Full	MW717947	2747	Hisar,Haryana,India	29.1492	75.7217	North West Plain Zone
298	MYMIV	Vigna mungo	Fabaceae	Crop	This study	Hisar	Haryana	India	Full	MW717948	2747	Hisar,Haryana,India	29.1492	75.7217	North West Plain Zone
299	MYMIV	Vigna mungo	Fabaceae	Crop	This study	Vamban	Tamilnadu	India	Full	MW717957	2747	Vamban,Tamilnadu,India	10.3704	78.9272	South Zone
300	MYMIV	Vigna mungo	Fabaceae	Crop	This study	Vamban	Tamilnadu	India	Full	MW717958	2747	Vamban,Tamilnadu,India	10.3704	78.9272	South Zone
301	MYMIV	Vigna mungo	Fabaceae	Crop	This study	Raichur	Karnataka	India	Full	MW814710	2746	Raichur,Karnataka,India	16.216	77.3566	South Zone
302	MYMIV	Vigna mungo	Fabaceae	Crop	This study	Aligarh	Uttar Pradesh	India	Full	MW917145	2747	Aligarh,Uttar Pradesh,India	27.8974	78.088	North East Plain Zone
303	MYMIV	Vigna mungo	Fabaceae	Crop	NCBI	Guntur	Andhra Pradesh	India	Full	MZ235792	2746	Guntur,Andhra Pradesh,India	16.3067	80.4365	South Zone
304	MYMIV	Vigna mungo	Fabaceae	Crop	This study	Varanasi	Uttar Pradesh	India	Full	ON853776	2745	Varanasi,Uttar Pradesh,India	25.3176	82.9739	North East Plain Zone
305	MYMIV	Vigna mungo	Fabaceae	Crop	NCBI	East Godavari	Andhra Pradesh	India	Full	OP432259	2746	East Godavari,Andhra Pradesh,India	17.3212	82.0407	South Zone
306	MYMIV	Vigna mungo	Fabaceae	Crop	This study	Faizabad	Uttar Pradesh	India	Full	OQ060812	2746	Faizabad,Uttar Pradesh,India	26.773	82.1458	North East Plain Zone
307	MYMIV	Vigna mungo	Fabaceae	Crop	This study	Phanda	Uttar Pradesh	India	Full	OQ107484	2747	Phanda,Uttar Pradesh,India	26.5889	80.0898	North East Plain Zone
308	MYMIV	Vigna mungo	Fabaceae	Crop	NCBI	Dayalbagh	Uttar Pradesh	India	Full	OQ718221	2746	Dayalbagh,Uttar Pradesh,India	27.222	78.0028	North East Plain Zone
309	MYMIV	Vigna mungo	Fabaceae	Crop	NCBI	Guntur	Andhra Pradesh	India	Full	OR290971	2691	Guntur,Andhra Pradesh,India	16.3067	80.4365	South Zone
310	MYMIV	Vigna mungo	Fabaceae	Crop	NCBI	Coimbatore	Tamilnadu	India	Full	PP073506	2745	Coimbatore,Tamilnadu,India	11.0168	76.9558	South Zone
311	MYMIV	Vigna mungo	Fabaceae	Crop	NCBI	Ludhiana	Punjab	India	Partial	DQ515859	529	Ludhiana,Punjab,India	30.901	75.8573	North West Plain Zone
312	MYMIV	Vigna mungo	Fabaceae	Crop	NCBI	Kanpur	Uttar Pradesh	India	Partial	FJ821189	1541	Kanpur,Uttar Pradesh,India	26.4499	80.3319	North East Plain Zone
313	MYMIV	Vigna mungo	Fabaceae	Crop	This study	Kanpur	Uttar Pradesh	India	Partial	GQ387506	774	Kanpur,Uttar Pradesh,India	26.4499	80.3319	North East Plain Zone
314	MYMIV	Vigna mungo	Fabaceae	Crop	This study	Kanpur	Uttar Pradesh	India	Partial	GQ387507	774	Kanpur,Uttar Pradesh,India	26.4499	80.3319	North East Plain Zone
315	MYMIV	Vigna mungo	Fabaceae	Crop	This study	Kanpur	Uttar Pradesh	India	Partial	GQ387508	774	Kanpur,Uttar Pradesh,India	26.4499	80.3319	North East Plain Zone
316	MYMIV	Vigna mungo	Fabaceae	Crop	This study	Kanpur	Uttar Pradesh	India	Partial	GQ387509	774	Kanpur,Uttar Pradesh,India	26.4499	80.3319	North East Plain Zone
317	MYMIV	Vigna mungo	Fabaceae	Crop	This study	Kanpur	Uttar Pradesh	India	Partial	GQ387510	774	Kanpur,Uttar Pradesh,India	26.4499	80.3319	North East Plain Zone
318	MYMIV	Vigna mungo	Fabaceae	Crop	NCBI	Kolkata	West Bengal	India	Partial	HQ221570	575	Kolkata,West Bengal,India	22.5871	88.361	North East Plain Zone
319	MYMIV	Vigna mungo	Fabaceae	Crop	NCBI	Guntur	Andhra Pradesh	India	Partial	JN181003	920	Guntur,Andhra Pradesh,India	16.3067	80.4365	South Zone
320	MYMIV	Vigna mungo	Fabaceae	Crop	NCBI	Kurnool	Andhra Pradesh	India	Partial	JN181004	920	Kurnool,Andhra Pradesh,India	15.8281	78.0373	South Zone
321	MYMIV	Vigna mungo	Fabaceae	Crop	NCBI	Tirupati	Andhra Pradesh	India	Partial	JN181005	920	Tirupati,Andhra Pradesh,India	13.6288	79.4192	South Zone
322	MYMIV	Vigna mungo	Fabaceae	Crop	NCBI	Vizianagaram	Andhra Pradesh	India	Partial	JN181006	920	Vizianagaram,Andhra Pradesh,India	18.1107	83.3919	South Zone
323	MYMIV	Vigna mungo	Fabaceae	Crop	NCBI	Guntur	Andhra Pradesh	India	Partial	JQ269833	540	Guntur,Andhra Pradesh,India	16.3067	80.4365	South Zone
324	MYMIV	Vigna mungo	Fabaceae	Crop	NCBI	Kurnool	Andhra Pradesh	India	Partial	JQ269834	540	Kurnool,Andhra Pradesh,India	15.8281	78.0373	South Zone
325	MYMIV	Vigna mungo	Fabaceae	Crop	NCBI	Tirupati	Andhra Pradesh	India	Partial	JQ269835	540	Tirupati,Andhra Pradesh,India	13.6288	79.4192	South Zone
326	MYMIV	Vigna mungo	Fabaceae	Crop	NCBI	Vizianagaram	Andhra Pradesh	India	Partial	JQ269836	540	Vizianagaram,Andhra Pradesh,India	18.1107	83.3919	South Zone
327	MYMIV	Vigna mungo	Fabaceae	Crop	NCBI	Hyderabad	Andhra Pradesh	India	Partial	KC243784	920	Hyderabad,Telangana,India	17.4065	78.4772	South Zone
328	MYMIV	Vigna mungo	Fabaceae	Crop	NCBI	Kadapa	Andhra Pradesh	India	Partial	KC243785	920	Kadapa,Andhra Pradesh,India	14.4723	78.8247	South Zone
329	MYMIV	Vigna mungo	Fabaceae	Crop	NCBI	Tirupati	Andhra Pradesh	India	Partial	KF976401	991	Tirupati,Andhra Pradesh,India	13.6288	79.4192	South Zone
330	MYMIV	Vigna mungo	Fabaceae	Crop	NCBI	Tirupati	Andhra Pradesh	India	Partial	KF976402	724	Tirupati,Andhra Pradesh,India	13.6288	79.4192	South Zone
331	MYMIV	Vigna mungo	Fabaceae	Crop	NCBI	Tirupati	Andhra Pradesh	India	Partial	KF976403	837	Tirupati,Andhra Pradesh,India	13.6288	79.4192	South Zone
332	MYMIV	Vigna mungo	Fabaceae	Crop	NCBI	Tirupati	Andhra Pradesh	India	Partial	KF976404	789	Tirupati,Andhra Pradesh,India	13.6288	79.4192	South Zone
333	MYMIV	Vigna mungo	Fabaceae	Crop	NCBI	Chittoor	Andhra Pradesh	India	Partial	KJ747961	920	Chittoor,Andhra Pradesh,India	13.2179	79.1005	South Zone
334	MYMIV	Vigna mungo	Fabaceae	Crop	NCBI	Triuvallur	Tamilnadu	India	Partial	KJ747962	920	Triuvallur,Tamilnadu,India	13.1271	79.919	South Zone
335	MYMIV	Vigna mungo	Fabaceae	Crop	NCBI	Chittoor	Andhra Pradesh	India	Partial	KR053205	1095	Chittoor,Andhra Pradesh,India	13.2179	79.1005	South Zone
336	MYMIV	Vigna mungo	Fabaceae	Crop	NCBI	Haldwani	Uttarakhand	India	Partial	KX655579	838	Haldwani,Uttarakhand,India	29.2191	79.5149	North Hill Zone
337	MYMIV	Vigna mungo	Fabaceae	Crop	NCBI	Anand	Gujarat	India	Partial	MF163537	948	Anand,Gujarat,India	22.5632	72.9603	Central Zone
338	MYMIV	Vigna mungo	Fabaceae	Crop	NCBI	East Godavari	Andhra Pradesh	India	Partial	MT066228	774	East Godavari,Andhra Pradesh,India	17.3212	82.0407	South Zone
339	MYMIV	Vigna mungo	Fabaceae	Crop	NCBI	Guntur	Andhra Pradesh	India	Partial	MT075478	549	Guntur,Andhra Pradesh,India	16.3067	80.4365	South Zone
340	MYMIV	Vigna mungo	Fabaceae	Crop	NCBI	Krishna	Andhra Pradesh	India	Partial	MT270285	918	Krishna,Andhra Pradesh,India	16.5621	80.8536	South Zone
341	MYMIV	Vigna mungo	Fabaceae	Crop	NCBI	Kurnool	Andhra Pradesh	India	Partial	MT270289	774	Kurnool,Andhra Pradesh,India	15.8281	78.0373	South Zone
342	MYMIV	Vigna mungo	Fabaceae	Crop	NCBI	Nellore	Andhra Pradesh	India	Partial	MT270290	753	Nellore,Andhra Pradesh,India	14.4502	79.9814	South Zone
343	MYMIV	Vigna mungo	Fabaceae	Crop	NCBI	Prakasam	Andhra Pradesh	India	Partial	MT318838	915	Prakasam,Andhra Pradesh,India	15.7596	79.3751	South Zone
344	MYMIV	Vigna mungo	Fabaceae	Crop	NCBI	Krishna	Andhra Pradesh	India	Partial	MZ235786	420	Krishna,Andhra Pradesh,India	16.5621	80.8536	South Zone
345	MYMIV	Vigna mungo	Fabaceae	Crop	NCBI	Guntur	Andhra Pradesh	India	Partial	MZ235787	630	Guntur,Andhra Pradesh,India	16.3067	80.4365	South Zone
346	MYMIV	Vigna mungo	Fabaceae	Crop	NCBI	Prakasam	Andhra Pradesh	India	Partial	MZ235788	342	Prakasam,Andhra Pradesh,India	15.7596	79.3751	South Zone
347	MYMIV	Vigna mungo	Fabaceae	Crop	NCBI	West Godavari	Andhra Pradesh	India	Partial	MZ235789	351	West Godavari,Andhra Pradesh,India	16.9354	81.3204	South Zone
348	MYMIV	Vigna mungo	Fabaceae	Crop	NCBI	Krishna	Andhra Pradesh	India	Partial	MZ475993	829	Krishna,Andhra Pradesh,India	16.5621	80.8536	South Zone
349	MYMIV	Vigna mungo	Fabaceae	Crop	NCBI	Guntur	Andhra Pradesh	India	Partial	MZ475994	778	Guntur,Andhra Pradesh,India	16.3067	80.4365	South Zone
350	MYMIV	Vigna mungo	Fabaceae	Crop	NCBI	Prakasam	Andhra Pradesh	India	Partial	MZ475995	866	Prakasam,Andhra Pradesh,India	15.7596	79.3751	South Zone
351	MYMIV	Vigna mungo	Fabaceae	Crop	NCBI	West Godavari	Andhra Pradesh	India	Partial	MZ475996	806	West Godavari,Andhra Pradesh,India	16.9354	81.3204	South Zone
352	MYMIV	Vigna mungo	Fabaceae	Crop	NCBI	Burdwan	West Bengal	India	Partial	OP037969	774	Bardhaman,West Bengal ,India	23.2345	87.8608	North East Plain Zone
353	MYMIV	Vigna mungo	Fabaceae	Crop	NCBI	Ongole	Andhra Pradesh	India	Partial	OR161058	969	Ongole,Andhra Pradesh,India	15.5076	80.0481	South Zone
354	MYMIV	Vigna mungo	Fabaceae	Crop	NCBI	Bapatla	Andhra Pradesh	India	Partial	OR161059	996	Bapatla,Andhra Pradesh,India	15.9076	80.4657	South Zone
355	MYMIV	Vigna mungo	Fabaceae	Crop	NCBI	Nellore	Andhra Pradesh	India	Partial	OR161061	682	Nellore,Andhra Pradesh,India	14.4502	79.9814	South Zone
356	MYMIV	Vigna mungo	Fabaceae	Crop	NCBI	Ludhiana	Punjab	India	Partial	OR167652	912	Ludhiana,Punjab,India	30.901	75.8573	North West Plain Zone
357	MYMIV	Vigna mungo	Fabaceae	Crop	NCBI	Gurdaspur	Punjab	India	Partial	OR167653	916	Gurdaspur,Punjab,India	32.0447	75.4022	North West Plain Zone
358	MYMIV	Vigna mungo	Fabaceae	Crop	NCBI	Burdwan	West Bengal	India	Partial	OR260080	342	Bardhaman,West Bengal ,India	23.2345	87.8608	North East Plain Zone
359	MYMIV	Vigna radiata	Fabaceae	Crop	NCBI	New Delhi	New Delhi	India	Full	AF126406	2745	New Delhi,New Delhi,India	28.6139	77.209	North West Plain Zone
360	MYMIV	Vigna radiata	Fabaceae	Crop	NCBI	New Delhi	New Delhi	India	Full	AF416742	2746	New Delhi,New Delhi,India	28.6139	77.209	North West Plain Zone
361	MYMIV	Vigna radiata	Fabaceae	Crop	NCBI	Punjab	-	Pakistan	Full	AJ512495	2746	Punjab,Pakistan	31.1704	72.7097	-
362	MYMIV	Vigna radiata	Fabaceae	Crop	NCBI	Punjab	-	Pakistan	Full	AJ512496	2746	Punjab,Pakistan	31.1704	72.7097	-
363	MYMIV	Vigna radiata	Fabaceae	Crop	NCBI	Punjab	-	Pakistan	Full	AJ512497	2746	Punjab,Pakistan	31.1704	72.7097	-
364	MYMIV	Vigna radiata	Fabaceae	Crop	NCBI	Punjab	-	Pakistan	Full	AJ512498	2751	Punjab,Pakistan	31.1704	72.7097	-
365	MYMIV	Vigna radiata	Fabaceae	Crop	NCBI	Islamabad	-	Pakistan	Full	AM950268	2746	Islamabad,Pakistan	33.6844	73.0479	-
366	MYMIV	Vigna radiata	Fabaceae	Crop	NCBI	Islamabad	-	Pakistan	Full	AY269992	2746	Islamabad,Pakistan	33.6844	73.0479	-
367	MYMIV	Vigna radiata	Fabaceae	Crop	NCBI	Akola	Maharashtra	India	Full	AY271893	2746	Akola,Maharashtra,India	20.7002	77.0082	Central Zone
368	MYMIV	Vigna radiata	Fabaceae	Crop	NCBI	Lalitpur	-	Nepal	Full	AY271895	2746	Lalitpur,Nepal	27.661	85.3235	-
369	MYMIV	Vigna radiata	Fabaceae	Crop	NCBI	Islamabad	-	Pakistan	Full	FM208836	2746	Islamabad,Pakistan	33.6844	73.0479	-
370	MYMIV	Vigna radiata	Fabaceae	Crop	NCBI	Faisalabad	-	Pakistan	Full	FM208837	2746	Faisalabad,Punjab,Pakistan	31.4504	73.135	-
371	MYMIV	Vigna radiata	Fabaceae	Crop	NCBI	Faisalabad	-	Pakistan	Full	FM208838	2751	Faisalabad,Punjab,Pakistan	31.4504	73.135	-
372	MYMIV	Vigna radiata	Fabaceae	Crop	NCBI	Muzafar Gar	-	Pakistan	Full	FM208839	2746	Muzaffargarh,Pakistan	30.0878	71.2227	-
373	MYMIV	Vigna radiata	Fabaceae	Crop	NCBI	Narowal	-	Pakistan	Full	FM208842	2749	Narowal,Pakistan	32.1048	74.878	-
374	MYMIV	Vigna radiata	Fabaceae	Crop	NCBI	Narowal	-	Pakistan	Full	FM208843	2747	Narowal,Pakistan	32.1048	74.878	-
375	MYMIV	Vigna radiata	Fabaceae	Crop	NCBI	Narowal	-	Pakistan	Full	FM208846	2746	Narowal,Pakistan	32.1048	74.878	-
376	MYMIV	Vigna radiata	Fabaceae	Crop	NCBI	Mianwali	Kundian	Pakistan	Full	FM955598	2746	Mianwali,Kundian,Pakistan	32.4525	71.4834	-
377	MYMIV	Vigna radiata	Fabaceae	Crop	NCBI	Layah	-	Pakistan	Full	FM955599	2746	Layah,Pakistan	30.9746	70.9412	-
378	MYMIV	Vigna radiata	Fabaceae	Crop	NCBI	Multan	-	Pakistan	Full	FM955600	2746	Multan,Pakistan	30.1575	71.5249	-
379	MYMIV	Vigna radiata	Fabaceae	Crop	NCBI	Coimbatore	Tamilnadu	India	Full	KP313758	2746	Coimbatore,Tamilnadu,India	11.0168	76.9558	South Zone
380	MYMIV	Vigna radiata	Fabaceae	Crop	NCBI	Shillong	Meghalaya	India	Full	KU950430	2741	Shillong,Meghalaya,India	25.5788	91.8933	North Hill Zone
381	MYMIV	Vigna radiata	Fabaceae	Crop	NCBI	New Delhi	New Delhi	India	Full	MH255791	2747	New Delhi,New Delhi,India	28.6139	77.209	North West Plain Zone
382	MYMIV	Vigna radiata	Fabaceae	Crop	NCBI	Baronda, Raipur	Chhattisgarh	India	Full	MN020535	2748	Baronda,Chhattisgarh,India	21.3754	81.8306	Central Zone
383	MYMIV	Vigna radiata	Fabaceae	Crop	This study	Ludhiana	Punjab	India	Full	MW717939	2746	Ludhiana,Punjab,India	30.901	75.8573	North West Plain Zone
384	MYMIV	Vigna radiata	Fabaceae	Crop	This study	Ludhiana	Punjab	India	Full	MW717940	2746	Ludhiana,Punjab,India	30.901	75.8573	North West Plain Zone
385	MYMIV	Vigna radiata	Fabaceae	Crop	This study	Ludhiana	Punjab	India	Full	MW717941	2747	Ludhiana,Punjab,India	30.901	75.8573	North West Plain Zone
386	MYMIV	Vigna radiata	Fabaceae	Crop	This study	Hisar	Haryana	India	Full	MW717945	2746	Hisar,Haryana,India	29.1492	75.7217	North West Plain Zone
387	MYMIV	Vigna radiata	Fabaceae	Crop	This study	Hisar	Haryana	India	Full	MW717949	2746	Hisar,Haryana,India	29.1492	75.7217	North West Plain Zone
388	MYMIV	Vigna radiata	Fabaceae	Crop	This study	Hisar	Haryana	India	Full	MW717950	2746	Hisar,Haryana,India	29.1492	75.7217	North West Plain Zone
389	MYMIV	Vigna radiata	Fabaceae	Crop	This study	New Delhi	New Delhi	India	Full	MW717951	2747	New Delhi,New Delhi,India	28.6139	77.209	North West Plain Zone
390	MYMIV	Vigna radiata	Fabaceae	Crop	This study	New Delhi	New Delhi	India	Full	MW717952	2747	New Delhi,New Delhi,India	28.6139	77.209	North West Plain Zone
391	MYMIV	Vigna radiata	Fabaceae	Crop	This study	New Delhi	New Delhi	India	Full	MW717953	2747	New Delhi,New Delhi,India	28.6139	77.209	North West Plain Zone
392	MYMIV	Vigna radiata	Fabaceae	Crop	This study	New Delhi	New Delhi	India	Full	MW717954	2747	New Delhi,New Delhi,India	28.6139	77.209	North West Plain Zone
393	MYMIV	Vigna radiata	Fabaceae	Crop	This study	New Delhi	New Delhi	India	Full	MW717955	2746	New Delhi,New Delhi,India	28.6139	77.209	North West Plain Zone
394	MYMIV	Vigna radiata	Fabaceae	Crop	This study	Namakkal	Tamilnadu	India	Full	MW717956	2746	Namakkal,Tamilnadu,India	11.2194	78.1678	South Zone
395	MYMIV	Vigna radiata	Fabaceae	Crop	This study	Coimbatore	Tamilnadu	India	Full	MW717959	2746	Coimbatore,Tamilnadu,India	11.0168	76.9558	South Zone
396	MYMIV	Vigna radiata	Fabaceae	Crop	This study	Coimbatore	Tamilnadu	India	Full	MW717960	2746	Coimbatore,Tamilnadu,India	11.0168	76.9558	South Zone
397	MYMIV	Vigna radiata	Fabaceae	Crop	This study	Coimbatore	Tamilnadu	India	Full	MW717961	2747	Coimbatore,Tamilnadu,India	11.0168	76.9558	South Zone
398	MYMIV	Vigna radiata	Fabaceae	Crop	This study	Vamban	Tamilnadu	India	Full	MW717962	2746	Vamban,Tamilnadu,India	10.3704	78.9272	South Zone
399	MYMIV	Vigna radiata	Fabaceae	Crop	This study	Jodhpur	Rajasthan	India	Full	MW717963	2746	Jodhpur,Rajasthan,India	26.2389	73.0243	North West Plain Zone
400	MYMIV	Vigna radiata	Fabaceae	Crop	This study	Jodhpur	Rajasthan	India	Full	MW717964	2746	Jodhpur,Rajasthan,India	26.2389	73.0243	North West Plain Zone
401	MYMIV	Vigna radiata	Fabaceae	Crop	This study	Kanpur	Uttar Pradesh	India	Full	MW814711	2746	Kanpur,Uttar Pradesh,India	26.4499	80.3319	North East Plain Zone
402	MYMIV	Vigna radiata	Fabaceae	Crop	This study	Dholi	Bihar	India	Full	MW814712	2747	Dholi,Bihar,India	25.9931	85.5921	North East Plain Zone
403	MYMIV	Vigna radiata	Fabaceae	Crop	NCBI	Guwahati	Assam	India	Full	OK431079	2746	Guwahati,Assam,India	26.1158	91.7086	North East Plain Zone
404	MYMIV	Vigna radiata	Fabaceae	Crop	NCBI	Bhubaneshwar	Odisha	India	Full	OK431083	2746	Bhubaneshwar,Odisha,India	20.2961	85.8245	South Zone
405	MYMIV	Vigna radiata	Fabaceae	Crop	This study	Banda	Uttar Pradesh	India	Full	ON853773	2747	Banda,Uttar Pradesh,India	25.4763	80.3395	North East Plain Zone
406	MYMIV	Vigna radiata	Fabaceae	Crop	This study	Faizabad	Uttar Pradesh	India	Full	ON853774	2745	Faizabad,Uttar Pradesh,India	26.773	82.1458	North East Plain Zone
407	MYMIV	Vigna radiata	Fabaceae	Crop	This study	Varanasi	Uttar Pradesh	India	Full	ON853775	2745	Varanasi,Uttar Pradesh,India	25.3176	82.9739	North East Plain Zone
408	MYMIV	Vigna radiata	Fabaceae	Crop	NCBI	New Delhi	New Delhi	India	Full	OP850814	2747	New Delhi,New Delhi,India	28.6139	77.209	North West Plain Zone
409	MYMIV	Vigna radiata	Fabaceae	Crop	This study	Kanpur	Uttar Pradesh	India	Full	OQ060811	2746	Kanpur,Uttar Pradesh,India	26.4499	80.3319	North East Plain Zone
410	MYMIV	Vigna radiata	Fabaceae	Crop	This study	Bhopal	Madhya Pradesh	India	Full	OQ107474	2746	Bhopal,Madhya Pradesh,India	23.2599	77.4126	Central Zone
411	MYMIV	Vigna radiata	Fabaceae	Crop	This study	Bhopal	Madhya Pradesh	India	Full	OQ107475	2747	Bhopal,Madhya Pradesh,India	23.2599	77.4126	Central Zone
412	MYMIV	Vigna radiata	Fabaceae	Crop	This study	Bhopal	Madhya Pradesh	India	Full	OQ107476	2747	Bhopal,Madhya Pradesh,India	23.2599	77.4126	Central Zone
413	MYMIV	Vigna radiata	Fabaceae	Crop	This study	Bhopal	Madhya Pradesh	India	Full	OQ107477	2746	Bhopal,Madhya Pradesh,India	23.2599	77.4126	Central Zone
414	MYMIV	Vigna radiata	Fabaceae	Crop	This study	Bhopal	Madhya Pradesh	India	Full	OQ107478	2747	Bhopal,Madhya Pradesh,India	23.2599	77.4126	Central Zone
415	MYMIV	Vigna radiata	Fabaceae	Crop	This study	Bhopal	Madhya Pradesh	India	Full	OQ107479	2747	Bhopal,Madhya Pradesh,India	23.2599	77.4126	Central Zone
416	MYMIV	Vigna radiata	Fabaceae	Crop	This study	Bhopal	Madhya Pradesh	India	Full	OQ107480	2746	Bhopal,Madhya Pradesh,India	23.2599	77.4126	Central Zone
417	MYMIV	Vigna radiata	Fabaceae	Crop	This study	Bhopal	Madhya Pradesh	India	Full	OQ107481	2746	Bhopal,Madhya Pradesh,India	23.2599	77.4126	Central Zone
418	MYMIV	Vigna radiata	Fabaceae	Crop	This study	Phanda	Uttar Pradesh	India	Full	OQ107482	2746	Phanda,Uttar Pradesh,India	26.5889	80.0898	North East Plain Zone
419	MYMIV	Vigna radiata	Fabaceae	Crop	This study	Phanda	Uttar Pradesh	India	Full	OQ107483	2746	Phanda,Uttar Pradesh,India	26.5889	80.0898	North East Plain Zone
420	MYMIV	Vigna radiata	Fabaceae	Crop	This study	Obaidullaganj	Madhya Pradesh	India	Full	OQ107485	2747	Obaidullaganj,Madhya Pradesh,India	22.9959	77.5889	Central Zone
421	MYMIV	Vigna radiata	Fabaceae	Crop	This study	Obaidullaganj	Madhya Pradesh	India	Full	OQ107486	2747	Obaidullaganj,Madhya Pradesh,India	22.9959	77.5889	Central Zone
422	MYMIV	Vigna radiata	Fabaceae	Crop	This study	Hoshangabad	Madhya Pradesh	India	Full	OQ107487	2746	Hoshangabad,Madhya Pradesh,India	22.7519	77.7289	Central Zone
423	MYMIV	Vigna radiata	Fabaceae	Crop	This study	Hoshangabad	Madhya Pradesh	India	Full	OQ107488	2747	Hoshangabad,Madhya Pradesh,India	22.7519	77.7289	Central Zone
424	MYMIV	Vigna radiata	Fabaceae	Crop	This study	Hoshangabad	Madhya Pradesh	India	Full	OQ107489	2747	Hoshangabad,Madhya Pradesh,India	22.7519	77.7289	Central Zone
425	MYMIV	Vigna radiata	Fabaceae	Crop	This study	Hoshangabad	Madhya Pradesh	India	Full	OQ107490	2747	Hoshangabad,Madhya Pradesh,India	22.7519	77.7289	Central Zone
426	MYMIV	Vigna radiata	Fabaceae	Crop	This study	Hoshangabad	Madhya Pradesh	India	Full	OQ107491	2746	Hoshangabad,Madhya Pradesh,India	22.7519	77.7289	Central Zone
427	MYMIV	Vigna radiata	Fabaceae	Crop	This study	Harda	Madhya Pradesh	India	Full	OQ107492	2746	Harda,Madhya Pradesh,India	22.3467	77.089	Central Zone
428	MYMIV	Vigna radiata	Fabaceae	Crop	This study	Harda	Madhya Pradesh	India	Full	OQ107493	2746	Harda,Madhya Pradesh,India	22.3467	77.089	Central Zone
429	MYMIV	Vigna radiata	Fabaceae	Crop	This study	Harda	Madhya Pradesh	India	Full	OQ107494	2747	Harda,Madhya Pradesh,India	22.3467	77.089	Central Zone
430	MYMIV	Vigna radiata	Fabaceae	Crop	This study	Harda	Madhya Pradesh	India	Full	OQ107495	2747	Harda,Madhya Pradesh,India	22.3467	77.089	Central Zone
431	MYMIV	Vigna radiata	Fabaceae	Crop	This study	Sehore	Madhya Pradesh	India	Full	OQ107496	2747	Sehore,Madhya Pradesh,India	23.2032	77.0844	Central Zone
432	MYMIV	Vigna radiata	Fabaceae	Crop	This study	Sehore	Madhya Pradesh	India	Full	OQ107497	2747	Sehore,Madhya Pradesh,India	23.2032	77.0844	Central Zone
433	MYMIV	Vigna radiata	Fabaceae	Crop	This study	Sehore	Madhya Pradesh	India	Full	OQ107498	2746	Sehore,Madhya Pradesh,India	23.2032	77.0844	Central Zone
434	MYMIV	Vigna radiata	Fabaceae	Crop	This study	Sehore	Madhya Pradesh	India	Full	OQ107499	2746	Sehore,Madhya Pradesh,India	23.2032	77.0844	Central Zone
435	MYMIV	Vigna radiata	Fabaceae	Crop	This study	Indore	Madhya Pradesh	India	Full	OQ107500	2746	Indore,Madhya Pradesh,India	22.7196	75.8577	Central Zone
436	MYMIV	Vigna radiata	Fabaceae	Crop	This study	Indore	Madhya Pradesh	India	Full	OQ107501	2747	Indore,Madhya Pradesh,India	22.7196	75.8577	Central Zone
437	MYMIV	Vigna radiata	Fabaceae	Crop	This study	Indore	Madhya Pradesh	India	Full	OQ107502	2747	Indore,Madhya Pradesh,India	22.7196	75.8577	Central Zone
438	MYMIV	Vigna radiata	Fabaceae	Crop	This study	Dewas	Madhya Pradesh	India	Full	OQ107503	2747	Dewas,Madhya Pradesh,India	22.9676	76.0534	Central Zone
439	MYMIV	Vigna radiata	Fabaceae	Crop	This study	Dewas	Madhya Pradesh	India	Full	OQ107504	2747	Dewas,Madhya Pradesh,India	22.9676	76.0534	Central Zone
440	MYMIV	Vigna radiata	Fabaceae	Crop	This study	Dewas	Madhya Pradesh	India	Full	OQ107505	2747	Dewas,Madhya Pradesh,India	22.9676	76.0534	Central Zone
441	MYMIV	Vigna radiata	Fabaceae	Crop	NCBI	Guntur	Andhra Pradesh	India	Full	OQ589854	2746	Guntur,Andhra Pradesh,India	16.3067	80.4365	South Zone
442	MYMIV	Vigna radiata	Fabaceae	Crop	NCBI	Muscat	-	Oman	Full	OR640351	2748	Muscat,Oman	23.588	58.3829	-
443	MYMIV	Vigna radiata	Fabaceae	Crop	NCBI	Muscat	-	Oman	Full	OR640352	2748	Muscat,Oman	23.588	58.3829	-
444	MYMIV	Vigna radiata	Fabaceae	Crop	NCBI	Meerut	Uttar Pradesh	India	Full	OR735504	2753	Meerut,Uttar Pradesh,India	28.9845	77.7064	North East Plain Zone
445	MYMIV	Vigna radiata	Fabaceae	Crop	NCBI	Ludhiana	Punjab	India	Partial	DQ515860	396	Ludhiana,Punjab,India	30.901	75.8573	North West Plain Zone
446	MYMIV	Vigna radiata	Fabaceae	Crop	This study	Kanpur	Uttar Pradesh	India	Partial	GQ387501	774	Kanpur,Uttar Pradesh,India	26.4499	80.3319	North East Plain Zone
447	MYMIV	Vigna radiata	Fabaceae	Crop	This study	Kanpur	Uttar Pradesh	India	Partial	GQ387502	774	Kanpur,Uttar Pradesh,India	26.4499	80.3319	North East Plain Zone					1
448	MYMIV	Vigna radiata	Fabaceae	Crop	This study	Kanpur	Uttar Pradesh	India	Partial	GQ387503	774	Kanpur,Uttar Pradesh,India	26.4499	80.3319	North East Plain Zone					32
449	MYMIV	Vigna radiata	Fabaceae	Crop	This study	Kanpur	Uttar Pradesh	India	Partial	GQ387504	774	Kanpur,Uttar Pradesh,India	26.4499	80.3319	North East Plain Zone					13
450	MYMIV	Vigna radiata	Fabaceae	Crop	This study	Kanpur	Uttar Pradesh	India	Partial	GQ387505	774	Kanpur,Uttar Pradesh,India	26.4499	80.3319	North East Plain Zone
451	MYMIV	Vigna radiata	Fabaceae	Crop	NCBI	New Delhi	New Delhi	India	Partial	HQ912025	565	New Delhi,New Delhi,India	28.6139	77.209	North West Plain Zone
452	MYMIV	Vigna radiata	Fabaceae	Crop	NCBI	Pantnagar	Uttarakhand	India	Partial	KX655576	893	Pantnagar,Uttarakhand,India	29.0246	79.4901	North Hill Zone
453	MYMIV	Vigna radiata	Fabaceae	Crop	NCBI	Anand	Gujarat	India	Partial	MF163538	288	Anand,Gujarat,India	22.5632	72.9603	Central Zone
454	MYMIV	Vigna radiata	Fabaceae	Crop	NCBI	Baronda, Raipur	Chhattisgarh	India	Partial	MN026270	959	Baronda,Chhattisgarh,India	21.3754	81.8306	Central Zone
455	MYMIV	Vigna radiata	Fabaceae	Crop	NCBI	Raipur	Chhattisgarh	India	Partial	MN026271	1082	Raipur,Chhattisgarh,India	21.2514	81.6296	Central Zone
456	MYMIV	Vigna radiata	Fabaceae	Crop	NCBI	Jhansi	Uttar Pradesh	India	Partial	MT783246	764	Jhansi,Uttar Pradesh,India	25.4547	78.5657	North East Plain Zone
457	MYMIV	Vigna radiata	Fabaceae	Crop	This study	Kanpur	Uttar Pradesh	India	Partial	ON421001	774	Kanpur,Uttar Pradesh,India	26.4499	80.3319	North East Plain Zone
458	MYMIV	Vigna radiata	Fabaceae	Crop	NCBI	Surat	Gujarat	India	Partial	ON622515	553	Surat,Gujarat,India	21.1858	72.8181	Central Zone
459	MYMIV	Vigna radiata	Fabaceae	Crop	NCBI	Kadapa	Andhra Pradesh	India	Partial	OQ732574	1412	Kadapa,Andhra Pradesh,India	14.4723	78.8247	South Zone
460	MYMIV	Vigna radiata	Fabaceae	Crop	NCBI	New Delhi	New Delhi	India	Partial	OQ891081	534	New Delhi,New Delhi,India	28.6139	77.209	North West Plain Zone
461	MYMIV	Vigna radiata	Fabaceae	Crop	NCBI	New Delhi	New Delhi	India	Partial	OQ919488	549	New Delhi,New Delhi,India	28.6139	77.209	North West Plain Zone
462	MYMIV	Vigna radiata	Fabaceae	Crop	NCBI	Anand	Gujarat	India	Partial	OQ999358	1670	Anand,Gujarat,India	22.5632	72.9603	Central Zone
463	MYMIV	Vigna radiata	Fabaceae	Crop	NCBI	Ludhiana	Punjab	India	Partial	OR167654	898	Ludhiana,Punjab,India	30.901	75.8573	North West Plain Zone
464	MYMIV	Vigna radiata	Fabaceae	Crop	NCBI	New Delhi	New Delhi	India	Partial	OR729597	602	New Delhi,New Delhi,India	28.6139	77.209	North West Plain Zone
465	MYMIV	Vigna radiata	Fabaceae	Crop	NCBI	New Delhi	New Delhi	India	Partial	OR729598	509	New Delhi,New Delhi,India	28.6139	77.209	North West Plain Zone
466	MYMIV	Vigna radiata	Fabaceae	Crop	NCBI	Hisar	Haryana	India	Partial	OR813781	490	Hisar,Haryana,India	29.1492	75.7217	North West Plain Zone
467	MYMIV	Vigna stipulacea	Fabaceae	Crop	This study	Raichur	Karnataka	India	Full	MN698280	2746	Raichur,Karnataka,India	16.216	77.3566	South Zone
468	MYMIV	Vigna unguiculata	Fabaceae	Crop	NCBI	New Delhi	New Delhi	India	Full	AF481865	2746	New Delhi,New Delhi,India	28.6139	77.209	North West Plain Zone
469	MYMIV	Vigna unguiculata	Fabaceae	Crop	NCBI	Islamabad	-	Pakistan	Full	AY269990	2751	Islamabad,Pakistan	33.6844	73.0479	-
470	MYMIV	Vigna unguiculata	Fabaceae	Crop	NCBI	New Delhi	New Delhi	India	Full	DQ389153	2739	New Delhi,New Delhi,India	28.6139	77.209	North West Plain Zone
471	MYMIV	Vigna unguiculata	Fabaceae	Crop	NCBI	Kanpur	Uttar Pradesh	India	Full	DQ389154	2747	Kanpur,Uttar Pradesh,India	26.4499	80.3319	North East Plain Zone
472	MYMIV	Vigna unguiculata	Fabaceae	Crop	NCBI	Faisalabad	-	Pakistan	Full	FM208840	2746	Faisalabad,Punjab,Pakistan	31.4504	73.135	-
473	MYMIV	Vigna unguiculata	Fabaceae	Crop	NCBI	Bahawalpur	-	Pakistan	Full	FR837935	2746	Bahawalpur,Pakistan	29.3544	71.6911	-
474	MYMIV	Vigna unguiculata	Fabaceae	Crop	NCBI	Bogor	Java	Indonesia	Full	JN368432	2746	Bogor,Java,Indonesia	-6.59517	106.808	-
475	MYMIV	Vigna unguiculata	Fabaceae	Crop	NCBI	Purwakarta	Java	Indonesia	Full	JN368433	2746	Purwakarta,Java,Indonesia	-6.54067	107.446	-
476	MYMIV	Vigna unguiculata	Fabaceae	Crop	NCBI	Purwakarta	Java	Indonesia	Full	JN368434	2746	Purwakarta,Java,Indonesia	-6.54067	107.446	-
477	MYMIV	Vigna unguiculata	Fabaceae	Crop	NCBI	Tanjung	Brebes	Indonesia	Full	JN368435	2746	Tanjung,Brebes,Indonesia	-6.88706	108.865	-
478	MYMIV	Vigna unguiculata	Fabaceae	Crop	NCBI	Wanasari	Brebes	Indonesia	Full	JN368436	2746	Wanasari,Brebes,Indonesia	-6.86467	109.001	-
479	MYMIV	Vigna unguiculata	Fabaceae	Crop	NCBI	Rembang	Java	Indonesia	Full	JN368437	2746	Rembang,Java,Indonesia	-6.70937	111.341	-
480	MYMIV	Vigna unguiculata	Fabaceae	Crop	NCBI	Ranchi	Jharkhand	India	Full	KY556679	2748	Ranchi,Jharkhand,India	23.3441	85.3096	Central Zone
481	MYMIV	Vigna unguiculata	Fabaceae	Crop	NCBI	Varanasi	Uttar Pradesh	India	Full	MT671430	2746	Varanasi,Uttar Pradesh,India	25.3176	82.9739	North East Plain Zone
482	MYMIV	Vigna unguiculata	Fabaceae	Crop	This study	Ludhiana	Punjab	India	Full	MW717944	2746	Ludhiana,Punjab,India	30.901	75.8573	North West Plain Zone
483	MYMIV	Vigna unguiculata	Fabaceae	Crop	This study	Raichur	Karnataka	India	Full	MW814709	2746	Raichur,Karnataka,India	16.216	77.3566	South Zone
484	MYMIV	Vigna unguiculata	Fabaceae	Crop	This study	Kanpur	Uttar Pradesh	India	Full	ON853771	2746	Kanpur,Uttar Pradesh,India	26.4499	80.3319	North East Plain Zone
485	MYMIV	Vigna unguiculata	Fabaceae	Crop	This study	Kanpur	Uttar Pradesh	India	Full	ON853777	2746	Kanpur,Uttar Pradesh,India	26.4499	80.3319	North East Plain Zone
486	MYMIV	Vigna unguiculata	Fabaceae	Crop	This study	Kanpur	Uttar Pradesh	India	Full	ON853778	2746	Kanpur,Uttar Pradesh,India	26.4499	80.3319	North East Plain Zone
487	MYMIV	Vigna unguiculata	Fabaceae	Crop	This study	Kanpur	Uttar Pradesh	India	Full	ON853779	2746	Kanpur,Uttar Pradesh,India	26.4499	80.3319	North East Plain Zone
488	MYMIV	Vigna unguiculata	Fabaceae	Crop	This study	Bengaluru	Karnataka	India	Full	ON853780	2746	Bengaluru,Karnataka,India	12.9716	77.5946	South Zone
489	MYMIV	Vigna unguiculata	Fabaceae	Crop	This study	Bengaluru	Karnataka	India	Full	ON853781	2746	Bengaluru,Karnataka,India	12.9716	77.5946	South Zone
490	MYMIV	Vigna unguiculata	Fabaceae	Crop	This study	Kanpur	Uttar Pradesh	India	Full	OQ060813	2746	Kanpur,Uttar Pradesh,India	26.4499	80.3319	North East Plain Zone
491	MYMIV	Vigna unguiculata	Fabaceae	Crop	NCBI	Bogra	-	Bangladesh	Partial	AM087116	539	Bogra,Bangladesh	24.8566	89.3737	-
492	MYMIV	Vigna unguiculata	Fabaceae	Crop	NCBI	Bogra	-	Bangladesh	Partial	AM087117	539	Bogra,Bangladesh	24.8566	89.3737	-
493	MYMIV	Vigna unguiculata	Fabaceae	Crop	NCBI	Patna	Bihar	India	Partial	AY738093	1286	Patna,Bihar,India	25.6077	85.1444	North East Plain Zone
494	MYMIV	Vigna unguiculata	Fabaceae	Crop	NCBI	Bareilly	Uttar Pradesh	India	Partial	DQ389145	1122	Bareilly,Uttar Pradesh,India	28.3724	79.4267	North East Plain Zone
495	MYMIV	Vigna unguiculata	Fabaceae	Crop	NCBI	Meerut	Uttar Pradesh	India	Partial	DQ389147	1121	Meerut,Uttar Pradesh,India	28.9845	77.7064	North East Plain Zone
496	MYMIV	Vigna unguiculata	Fabaceae	Crop	NCBI	Bareilly	Uttar Pradesh	India	Partial	DQ515853	530	Bareilly,Uttar Pradesh,India	28.3724	79.4267	North East Plain Zone
497	MYMIV	Vigna unguiculata	Fabaceae	Crop	NCBI	Meerut	Uttar Pradesh	India	Partial	DQ515857	531	Meerut,Uttar Pradesh,India	28.9845	77.7064	North East Plain Zone
498	MYMIV	Vigna unguiculata	Fabaceae	Crop	NCBI	Kanpur	Uttar Pradesh	India	Partial	DQ515858	531	Kanpur,Uttar Pradesh,India	26.4499	80.3319	North East Plain Zone
499	MYMIV	Vigna unguiculata	Fabaceae	Crop	This study	Kanpur	Uttar Pradesh	India	Partial	GU591171	774	Kanpur,Uttar Pradesh,India	26.4499	80.3319	North East Plain Zone
500	MYMIV	Vigna unguiculata	Fabaceae	Crop	NCBI	Bogor	Java	Indonesia	Partial	KR021041	1484	Bogor,Java,Indonesia	-6.59517	106.808	-
501	MYMIV	Vigna unguiculata	Fabaceae	Crop	NCBI	Bogor	Java	Indonesia	Partial	LC093232	1422	Bogor,Java,Indonesia	-6.59517	106.808	-
502	MYMIV	Vigna unguiculata	Fabaceae	Crop	NCBI	Bogor	Java	Indonesia	Partial	LC114252	1422	Bogor,Java,Indonesia	-6.59517	106.808	-
503	MYMIV	Vigna unguiculata	Fabaceae	Crop	NCBI	Bogor	Java	Indonesia	Partial	LC114253	1494	Bogor,Java,Indonesia	-6.59517	106.808	-
504	MYMIV	Vigna unguiculata	Fabaceae	Crop	NCBI	Tegal	Java	Indonesia	Partial	LC114254	1422	Tegal,Java,Indonesia	-6.8784	109.126	-
505	MYMIV	Vigna unguiculata	Fabaceae	Crop	NCBI	Klaten	Java	Indonesia	Partial	LC114255	1422	Klaten,Java,Indonesia	-7.73875	110.661	-
506	MYMIV	Vigna unguiculata	Fabaceae	Crop	NCBI	Subang	Java	Indonesia	Partial	LC114256	1422	Subang,Java,Indonesia	-6.56303	107.76	-
507	MYMIV	Vigna unguiculata	Fabaceae	Crop	NCBI	Magelang	Java	Indonesia	Partial	LC114257	1422	Magelang,Java,Indonesia	-7.47935	110.218	-
508	MYMIV	Vigna unguiculata	Fabaceae	Crop	NCBI	Magelang	Java	Indonesia	Partial	LC114258	1422	Magelang,Java,Indonesia	-7.47935	110.218	-
509	MYMIV	Vigna unguiculata	Fabaceae	Crop	NCBI	Raipur	Chhattisgarh	India	Partial	MT276258	1204	Raipur,Chhattisgarh,India	21.2514	81.6296	Central Zone
510	MYMIV	Vigna unguiculata	Fabaceae	Crop	NCBI	Raipur	Chhattisgarh	India	Partial	MT276259	952	Raipur,Chhattisgarh,India	21.2514	81.6296	Central Zone
511	MYMIV	Vigna unguiculata	Fabaceae	Crop	NCBI	Raipur	Chhattisgarh	India	Partial	MT276260	724	Raipur,Chhattisgarh,India	21.2514	81.6296	Central Zone
512	MYMIV	Vigna unguiculata	Fabaceae	Crop	NCBI	Kersana	Brebes	Indonesia	Partial	MZ358127	958	Kersana,Brebes,Indonesia	-6.92924	108.859	-
513	MYMIV	Vigna unguiculata	Fabaceae	Crop	NCBI	Kersana	Brebes	Indonesia	Partial	MZ358128	958	Kersana,Brebes,Indonesia	-6.92924	108.859	-
514	MYMIV	Vigna unguiculata	Fabaceae	Crop	NCBI	Kersana	Brebes	Indonesia	Partial	MZ358129	958	Kersana,Brebes,Indonesia	-6.92924	108.859	-
515	MYMIV	Vigna unguiculata	Fabaceae	Crop	NCBI	Nguren Siti	Jaken Pati	Indonesia	Partial	MZ358130	958	Nguren Siti,Jaken Pati,Indonesia	-6.6998	111.094	-
516	MYMIV	Vigna unguiculata	Fabaceae	Crop	NCBI	Nguren Siti	Jaken Pati	Indonesia	Partial	MZ358131	958	Nguren Siti,Jaken Pati,Indonesia	-6.6998	111.094	-
517	MYMIV	Vigna unguiculata	Fabaceae	Crop	NCBI	Dukuh Mulyo	Jaken Pati	Indonesia	Partial	MZ358132	958	Dukuh Mulyo,Jaken Pati,Indonesia	-6.75255	111.152	-
518	MYMIV	Vigna unguiculata	Fabaceae	Crop	This study	Kanpur	Uttar Pradesh	India	Partial	ON420999	774	Kanpur,Uttar Pradesh,India	26.4499	80.3319	North East Plain Zone
519	MYMIV	Vigna unguiculata	Fabaceae	Crop	This study	Kanpur	Uttar Pradesh	India	Partial	ON421000	774	Kanpur,Uttar Pradesh,India	26.4499	80.3319	North East Plain Zone
520	MYMIV	Vigna unguiculata	Fabaceae	Crop	This study	Kanpur	Uttar Pradesh	India	Partial	ON421002	774	Kanpur,Uttar Pradesh,India	26.4499	80.3319	North East Plain Zone
521	MYMIV	Vigna unguiculata	Fabaceae	Crop	This study	Kanpur	Uttar Pradesh	India	Partial	ON421003	774	Kanpur,Uttar Pradesh,India	26.4499	80.3319	North East Plain Zone
522	MYMIV	Vigna unguiculata	Fabaceae	Crop	This study	Kanpur	Uttar Pradesh	India	Partial	ON421004	774	Kanpur,Uttar Pradesh,India	26.4499	80.3319	North East Plain Zone
523	MYMIV	Vigna unguiculata	Fabaceae	Crop	This study	Kanpur	Uttar Pradesh	India	Partial	ON421005	774	Kanpur,Uttar Pradesh,India	26.4499	80.3319	North East Plain Zone
524	MYMIV	Vigna unguiculata	Fabaceae	Crop	This study	Kanpur	Uttar Pradesh	India	Partial	ON421006	774	Kanpur,Uttar Pradesh,India	26.4499	80.3319	North East Plain Zone
525	MYMIV	Vigna unguiculata	Fabaceae	Crop	This study	Kanpur	Uttar Pradesh	India	Partial	ON421007	774	Kanpur,Uttar Pradesh,India	26.4499	80.3319	North East Plain Zone
526	MYMIV	Vigna unguiculata	Fabaceae	Crop	This study	Kanpur	Uttar Pradesh	India	Partial	ON421008	774	Kanpur,Uttar Pradesh,India	26.4499	80.3319	North East Plain Zone
527	MYMIV	Vigna unguiculata	Fabaceae	Crop	This study	Kanpur	Uttar Pradesh	India	Partial	ON421009	774	Kanpur,Uttar Pradesh,India	26.4499	80.3319	North East Plain Zone
528	MYMIV	Vigna unguiculata	Fabaceae	Crop	This study	Kanpur	Uttar Pradesh	India	Partial	ON421010	774	Kanpur,Uttar Pradesh,India	26.4499	80.3319	North East Plain Zone
529	MYMIV	Vigna unguiculata	Fabaceae	Crop	This study	Kanpur	Uttar Pradesh	India	Partial	ON421011	774	Kanpur,Uttar Pradesh,India	26.4499	80.3319	North East Plain Zone
530	MYMIV	Vigna unguiculata	Fabaceae	Crop	NCBI	Sleman	Yogyakarta	Indonesia	Partial	OP846592	552	Sleman,Yogyakarta ,Indonesia	-7.7131	110.342	-
531	MYMIV	Vigna unguiculata	Fabaceae	Crop	NCBI	New Delhi	New Delhi	India	Partial	OQ929494	634	New Delhi,New Delhi,India	28.6139	77.209	North West Plain Zone
532	MYMV	Achyranthes aspera	Amaranthaceae	Weed	NCBI	Tumakuru	Karnataka	India	Partial	MK409375	1148	Tumakuru,Karnataka,India	13.3427	77.1148	South Zone
533	MYMV	Alternanthera sessilis	Amaranthaceae	Weed	NCBI	Chikkaballapura	Karnataka	India	Partial	MK409378	989	Chikkaballapura,Karnataka,India	13.4364	77.7306	South Zone
534	MYMV	Amaranthus viridis	Amaranthaceae	Weed	NCBI	Ludhiana	Punjab	India	Partial	MT468649	971	Ludhiana,Punjab,India	30.901	75.8573	North West Plain Zone
535	MYMV	Amaranthus viridis	Amaranthaceae	Weed	NCBI	Ludhiana	Punjab	India	Partial	OR167657	655	Ludhiana,Punjab,India	30.901	75.8573	North West Plain Zone
536	MYMV	Cajanus cajan	Fabaceae	Crop	NCBI	Faridkot	Punjab	India	Partial	MT920390	485	Faridkot,Punjab,India	30.685	74.7501	North West Plain Zone
537	MYMV	Cannabis sativa	Cannabaceae	Weed	NCBI	Ludhiana	Punjab	India	Partial	OR167660	705	Ludhiana,Punjab,India	30.901	75.8573	North West Plain Zone
538	MYMV	Commelina benghalensis	Commelinaceae	Weed	NCBI	Chikkaballapura	Karnataka	India	Partial	MK409377	1043	Chikkaballapura,Karnataka,India	13.4364	77.7306	South Zone
539	MYMV	Commelina benghalensis	Commelinaceae	Weed	NCBI	Ludhiana	Punjab	India	Partial	MT920369	910	Ludhiana,Punjab,India	30.901	75.8573	North West Plain Zone
540	MYMV	Convolvulas arvensis	Convolvulaceae	Weed	This study	Kanpur	Uttar Pradesh	India	Partial	ON421018	774	Kanpur,Uttar Pradesh,India	26.4499	80.3319	North East Plain Zone
541	MYMV	Croton bonplandianus	Euphorbiaceae	Weed	NCBI	Chamarajanagar	Karnataka	India	Partial	KY824804	895	Chamarajanagar,Karnataka,India	11.9268	76.9443	South Zone
542	MYMV	Cyamopsis tetragonoloba	Fabaceae	Crop	NCBI	Ranibennur	Karnataka	India	Partial	AY738104	1285	Ranibennur,Karnataka,India	14.6188	75.6287	South Zone
543	MYMV	Cyperus rotundus	Cyperaceae	Weed	NCBI	Ludhiana	Punjab	India	Partial	MT920370	910	Ludhiana,Punjab,India	30.901	75.8573	North West Plain Zone
544	MYMV	Digitaria sanguinalis	Poaceae	Weed	NCBI	Ludhiana	Punjab	India	Partial	OR167658	705	Ludhiana,Punjab,India	30.901	75.8573	North West Plain Zone
545	MYMV	Duranta spp.	Verbenaceae	Weed	NCBI	Hisar	Haryana	India	Partial	MT920379	940	Hisar,Haryana,India	29.1492	75.7217	North West Plain Zone
546	MYMV	Glycine max	Fabaceae	Crop	NCBI	Jalna	Maharashtra	India	Full	AF314530	2728	Jalna,Maharashtra,India	19.841	75.8786	Central Zone
547	MYMV	Glycine max	Fabaceae	Crop	NCBI	Madurai	Tamilnadu	India	Full	AJ421642	2729	Madurai,Tamilnadu,India	9.9252	78.1198	South Zone
548	MYMV	Glycine max	Fabaceae	Crop	NCBI	Islamabad	-	Pakistan	Full	AY269991	2729	Islamabad,Pakistan	33.6844	73.0479	-
549	MYMV	Glycine max	Fabaceae	Crop	NCBI	Faisalabad	Punjab	Pakistan	Full	MK098184	2736	Faisalabad,Punjab,Pakistan	31.4504	73.135	-
550	MYMV	Glycine max	Fabaceae	Crop	NCBI	Faisalabad	Punjab	Pakistan	Full	MN885477	2737	Faisalabad,Punjab,Pakistan	31.4504	73.135	-
551	MYMV	Glycine max	Fabaceae	Crop	NCBI	Faisalabad	Punjab	Pakistan	Full	MN885478	2738	Faisalabad,Punjab,Pakistan	31.4504	73.135	-
552	MYMV	Glycine max	Fabaceae	Crop	NCBI	Faisalabad	Punjab	Pakistan	Full	MN885479	2738	Faisalabad,Punjab,Pakistan	31.4504	73.135	-
553	MYMV	Glycine max	Fabaceae	Crop	NCBI	Madurai	Tamilnadu	India	Partial	AJ315963	571	Madurai,Tamilnadu,India	9.9252	78.1198	South Zone
554	MYMV	Glycine max	Fabaceae	Crop	NCBI	Navsari	Gujarat	India	Partial	DQ389144	1107	Navsari,Gujarat,India	20.9482	72.9508	Central Zone
555	MYMV	Glycine max	Fabaceae	Crop	NCBI	Nagpur	Maharashtra	India	Partial	DQ389146	1122	Nagpur,Maharashtra,India	21.1659	79.0738	Central Zone
556	MYMV	Glycine max	Fabaceae	Crop	NCBI	Ludhiana	Punjab	India	Partial	MT920372	837	Ludhiana,Punjab,India	30.901	75.8573	North West Plain Zone
557	MYMV	Glycine max	Fabaceae	Crop	NCBI	Ludhiana	Punjab	India	Partial	MT920373	556	Ludhiana,Punjab,India	30.901	75.8573	North West Plain Zone
558	MYMV	Glycine max	Fabaceae	Crop	NCBI	Ludhiana	Punjab	India	Partial	MT920374	912	Ludhiana,Punjab,India	30.901	75.8573	North West Plain Zone
559	MYMV	Glycine max	Fabaceae	Crop	NCBI	Ludhiana	Punjab	India	Partial	MW792462	313	Ludhiana,Punjab,India	30.901	75.8573	North West Plain Zone
560	MYMV	Glycine max	Fabaceae	Crop	NCBI	Ludhiana	Punjab	India	Partial	MW792463	557	Ludhiana,Punjab,India	30.901	75.8573	North West Plain Zone
561	MYMV	Glycine max	Fabaceae	Crop	NCBI	Ludhiana	Punjab	India	Partial	MW792464	396	Ludhiana,Punjab,India	30.901	75.8573	North West Plain Zone
562	MYMV	Glycine max	Fabaceae	Crop	NCBI	Ludhiana	Punjab	India	Partial	MW792465	355	Ludhiana,Punjab,India	30.901	75.8573	North West Plain Zone
563	MYMV	Glycine max	Fabaceae	Crop	NCBI	Ludhiana	Punjab	India	Partial	MW792466	394	Ludhiana,Punjab,India	30.901	75.8573	North West Plain Zone
564	MYMV	Glycine max	Fabaceae	Crop	NCBI	Jorhat	Assam	India	Partial	MZ501563	499	Jorhat,Assam,India	26.7517	94.2049	North East Plain Zone
565	MYMV	Glycine max	Fabaceae	Crop	NCBI	Jabalpur	Madhya Pradesh	India	Partial	MZ501564	525	Jabalpur,Madhya Pradesh,India	23.1686	79.9339	Central Zone
566	MYMV	Launaea nudicaulis	Asteraceae	Weed	NCBI	Ludhiana	Punjab	India	Partial	OR167659	680	Ludhiana,Punjab,India	30.901	75.8573	North West Plain Zone
567	MYMV	Leonurus cardiaca	Lamiaceae	Weed	This study	Kanpur	Uttar Pradesh	India	Partial	ON421019	774	Kanpur,Uttar Pradesh,India	26.4499	80.3319	North East Plain Zone
568	MYMV	Leonurus cardiaca	Lamiaceae	Weed	This study	Kanpur	Uttar Pradesh	India	Partial	ON421020	774	Kanpur,Uttar Pradesh,India	26.4499	80.3319	North East Plain Zone
569	MYMV	Macroptilium atropurpureum	Fabaceae	Weed	NCBI	Chamarajanagar	Karnataka	India	Partial	KY824802	906	Chamarajanagar,Karnataka,India	11.9268	76.9443	South Zone
570	MYMV	Macrotyloma uniflorum	Fabaceae	Crop	NCBI	Chamarajanagar	Karnataka	India	Partial	KY824801	888	Chamarajanagar,Karnataka,India	11.9268	76.9443	South Zone
571	MYMV	Macrotyloma uniflorum	Fabaceae	Crop	NCBI	Jalandhar	Punjab	India	Partial	MT345791	951	Jalandhar,Punjab,India	31.3329	75.57	North West Plain Zone
572	MYMV	Medicago sativa	Fabaceae	Weed	This study	Kanpur	Uttar Pradesh	India	Partial	ON421017	774	Kanpur,Uttar Pradesh,India	26.4499	80.3319	North East Plain Zone
573	MYMV	Phaseolus vulgaris	Fabaceae	Crop	NCBI	-	Bangkok	Thailand	Full	D14703	2723	Bangkok,Thailand	13.7784	100.505	-
574	MYMV	Phaseolus vulgaris	Fabaceae	Crop	This study	Bengaluru	Karnataka	India	Full	MW736043	2729	Bengaluru,Karnataka,India	12.9716	77.5946	South Zone
575	MYMV	Phaseolus vulgaris	Fabaceae	Crop	This study	Kanpur	Uttar Pradesh	India	Partial	ON421024	774	Kanpur,Uttar Pradesh,India	26.4499	80.3319	North East Plain Zone
576	MYMV	Phaseolus vulgaris	Fabaceae	Crop	This study	Kanpur	Uttar Pradesh	India	Partial	ON421025	774	Kanpur,Uttar Pradesh,India	26.4499	80.3319	North East Plain Zone
577	MYMV	Phaseolus vulgaris	Fabaceae	Crop	This study	Kanpur	Uttar Pradesh	India	Partial	ON421029	774	Kanpur,Uttar Pradesh,India	26.4499	80.3319	North East Plain Zone
578	MYMV	Phaseolus vulgaris	Fabaceae	Crop	This study	Kanpur	Uttar Pradesh	India	Partial	ON421030	774	Kanpur,Uttar Pradesh,India	26.4499	80.3319	North East Plain Zone
579	MYMV	Phaseolus vulgaris	Fabaceae	Crop	This study	Kanpur	Uttar Pradesh	India	Partial	ON421031	774	Kanpur,Uttar Pradesh,India	26.4499	80.3319	North East Plain Zone
580	MYMV	Phaseolus vulgaris	Fabaceae	Crop	This study	Kanpur	Uttar Pradesh	India	Partial	ON421032	774	Kanpur,Uttar Pradesh,India	26.4499	80.3319	North East Plain Zone
581	MYMV	Phaseolus vulgaris	Fabaceae	Crop	This study	Kanpur	Uttar Pradesh	India	Partial	ON421033	774	Kanpur,Uttar Pradesh,India	26.4499	80.3319	North East Plain Zone
582	MYMV	Phaseolus vulgaris	Fabaceae	Crop	This study	Kanpur	Uttar Pradesh	India	Partial	ON421034	774	Kanpur,Uttar Pradesh,India	26.4499	80.3319	North East Plain Zone
583	MYMV	Pongamia pinnata	Fabaceae	Weed	NCBI	Hyderabad	Telangana	India	Partial	KJ131000	501	Hyderabad,Telangana,India	17.4065	78.4772	South Zone
584	MYMV	Raya weed	-	Weed	NCBI	Ladowal	Punjab	India	Partial	MT920383	527	Ladhowal,Punjab,India	30.9786	75.7943	North West Plain Zone
585	MYMV	Rhynchosia capitata	Fabaceae	Crop	NCBI	Mianwali	Kundian	Pakistan	Full	FM242701	2737	Mianwali,Kundian,Pakistan	32.4525	71.4834	-
586	MYMV	Vigna aconitifolia	Fabaceae	Crop	NCBI	Namakkal	Tamilnadu	India	Full	DQ865201	2729	Namakkal,Tamilnadu,India	11.2194	78.1678	South Zone
587	MYMV	Vigna aconitifolia	Fabaceae	Crop	This study	Belgaum	Karnataka	India	Full	MN698295	2729	Belgaum,Karnataka,India	15.8497	74.4977	South Zone
588	MYMV	Vigna aconitifolia	Fabaceae	Crop	NCBI	Mansehra	-	Pakistan	Full	MN922309	2737	Mansehra,Pakistan	34.3313	73.198	-
589	MYMV	Vigna aconitifolia	Fabaceae	Crop	NCBI	Mansehra	-	Pakistan	Full	MT920325	2737	Mansehra,Pakistan	34.3313	73.198	-
590	MYMV	Vigna aconitifolia	Fabaceae	Crop	This study	Namakkal	Tamilnadu	India	Full	MW736046	2729	Namakkal,Tamilnadu,India	11.2194	78.1678	South Zone
591	MYMV	Vigna aconitifolia	Fabaceae	Crop	This study	Belgaum	Karnataka	India	Full	MW814713	2729	Belgaum,Karnataka,India	15.8497	74.4977	South Zone
592	MYMV	Vigna mungo	Fabaceae	Crop	NCBI	Vamban	Tamilnadu	India	Full	AJ132575	2725	Vamban,Tamilnadu,India	10.3704	78.9272	South Zone
593	MYMV	Vigna mungo	Fabaceae	Crop	NCBI	Vamban	Tamilnadu	India	Full	DQ400848	2729	Vamban,Tamilnadu,India	10.3704	78.9272	South Zone
594	MYMV	Vigna mungo	Fabaceae	Crop	NCBI	New Delhi	New Delhi	India	Full	JQ398669	2729	New Delhi,New Delhi,India	28.6139	77.209	North West Plain Zone
595	MYMV	Vigna mungo	Fabaceae	Crop	NCBI	Tirunelveli	Tamilnadu	India	Full	KC911717	2728	Tirunelveli,Tamilnadu,India	8.71502	77.7656	South Zone
596	MYMV	Vigna mungo	Fabaceae	Crop	NCBI	Coimbatore	Tamilnadu	India	Full	KC911718	2724	Coimbatore,Tamilnadu,India	11.0168	76.9558	South Zone
597	MYMV	Vigna mungo	Fabaceae	Crop	NCBI	Coimbatore	Tamilnadu	India	Full	KC911721	2734	Coimbatore,Tamilnadu,India	11.0168	76.9558	South Zone
598	MYMV	Vigna mungo	Fabaceae	Crop	NCBI	Vamban	Tamilnadu	India	Full	KC911722	2728	Vamban,Tamilnadu,India	10.3704	78.9272	South Zone
599	MYMV	Vigna mungo	Fabaceae	Crop	NCBI	Vamban	Tamilnadu	India	Full	KC911723	2738	Vamban,Tamilnadu,India	10.3704	78.9272	South Zone
600	MYMV	Vigna mungo	Fabaceae	Crop	NCBI	Tirupati	Andhra Pradesh	India	Full	KP455992	2731	Tirupati,Andhra Pradesh,India	13.6288	79.4192	South Zone
601	MYMV	Vigna mungo	Fabaceae	Crop	This study	Raichur	Karnataka	India	Full	MT027038	2729	Raichur,Karnataka,India	16.216	77.3566	South Zone
602	MYMV	Vigna mungo	Fabaceae	Crop	This study	Hisar	Haryana	India	Full	MW736041	2729	Hisar,Haryana,India	29.1492	75.7217	North West Plain Zone
603	MYMV	Vigna mungo	Fabaceae	Crop	This study	Vamban	Tamilnadu	India	Full	MW736049	2729	Vamban,Tamilnadu,India	10.3704	78.9272	South Zone
604	MYMV	Vigna mungo	Fabaceae	Crop	This study	Vamban	Tamilnadu	India	Full	MW736052	2729	Vamban,Tamilnadu,India	10.3704	78.9272	South Zone
605	MYMV	Vigna mungo	Fabaceae	Crop	This study	Raichur	Karnataka	India	Full	MW814714	2728	Raichur,Karnataka,India	16.216	77.3566	South Zone
606	MYMV	Vigna mungo	Fabaceae	Crop	NCBI	Tirupati	Andhra Pradesh	India	Full	OQ615924	2729	Tirupati,Andhra Pradesh,India	13.6288	79.4192	South Zone
607	MYMV	Vigna mungo	Fabaceae	Crop	This study	Kanpur	Uttar Pradesh	India	Partial	FJ663015	774	Kanpur,Uttar Pradesh,India	26.4499	80.3319	North East Plain Zone
608	MYMV	Vigna mungo	Fabaceae	Crop	NCBI	Tirupati	Andhra Pradesh	India	Partial	KC683815	326	Tirupati,Andhra Pradesh,India	13.6288	79.4192	South Zone
609	MYMV	Vigna mungo	Fabaceae	Crop	NCBI	Coimbatore	Tamilnadu	India	Partial	KP784663	1181	Coimbatore,Tamilnadu,India	11.0168	76.9558	South Zone
610	MYMV	Vigna mungo	Fabaceae	Crop	NCBI	Coimbatore	Tamilnadu	India	Partial	KP784664	1173	Coimbatore,Tamilnadu,India	11.0168	76.9558	South Zone
611	MYMV	Vigna mungo	Fabaceae	Crop	NCBI	Coimbatore	Tamilnadu	India	Partial	KP784665	1164	Coimbatore,Tamilnadu,India	11.0168	76.9558	South Zone
612	MYMV	Vigna mungo	Fabaceae	Crop	NCBI	Chamarajanagar	Karnataka	India	Partial	KY824799	894	Chamarajanagar,Karnataka,India	11.9268	76.9443	South Zone
613	MYMV	Vigna mungo	Fabaceae	Crop	NCBI	Bengaluru	Karnataka	India	Partial	MK409376	1112	Bengaluru,Karnataka,India	12.9716	77.5946	South Zone
614	MYMV	Vigna mungo	Fabaceae	Crop	NCBI	East Godavari	Andhra Pradesh	India	Partial	MT119671	687	East Godavari,Andhra Pradesh,India	17.3212	82.0407	South Zone
615	MYMV	Vigna mungo	Fabaceae	Crop	NCBI	Ludhiana	Punjab	India	Partial	MT920371	470	Ludhiana,Punjab,India	30.901	75.8573	North West Plain Zone
616	MYMV	Vigna mungo	Fabaceae	Crop	NCBI	Coimbatore	Tamilnadu	India	Partial	MW436690	931	Coimbatore,Tamilnadu,India	11.0168	76.9558	South Zone
617	MYMV	Vigna mungo	Fabaceae	Crop	NCBI	Coimbatore	Tamilnadu	India	Partial	MW436691	880	Coimbatore,Tamilnadu,India	11.0168	76.9558	South Zone
618	MYMV	Vigna mungo	Fabaceae	Crop	NCBI	Vamban	Tamilnadu	India	Partial	MW436693	880	Vamban,Tamilnadu,India	10.3704	78.9272	South Zone
619	MYMV	Vigna mungo	Fabaceae	Crop	NCBI	Coimbatore	Tamilnadu	India	Partial	MZ088147	190	Coimbatore,Tamilnadu,India	11.0168	76.9558	South Zone
620	MYMV	Vigna mungo	Fabaceae	Crop	NCBI	Coimbatore	Tamilnadu	India	Partial	OP121617	985	Coimbatore,Tamilnadu,India	11.0168	76.9558	South Zone
621	MYMV	Vigna mungo	Fabaceae	Crop	NCBI	Coimbatore	Tamilnadu	India	Partial	OP121618	971	Coimbatore,Tamilnadu,India	11.0168	76.9558	South Zone
622	MYMV	Vigna mungo	Fabaceae	Crop	NCBI	Vamban	Tamilnadu	India	Partial	OR460027	773	Vamban,Tamilnadu,India	10.3704	78.9272	South Zone
623	MYMV	Vigna mungo	Fabaceae	Crop	NCBI	Coimbatore	Tamilnadu	India	Partial	OR460028	816	Coimbatore,Tamilnadu,India	11.0168	76.9558	South Zone
624	MYMV	Vigna radiata	Fabaceae	Crop	NCBI	-	Bangkok	Thailand	Full	AB017341	2726	Bangkok,Thailand	13.7784	100.505	-
625	MYMV	Vigna radiata	Fabaceae	Crop	NCBI	Phnom Penh	-	Cambodia	Full	AY271892	2729	Phnom Penh,Cambodia	11.5564	104.928	-
626	MYMV	Vigna radiata	Fabaceae	Crop	NCBI	Hisar	Haryana	India	Full	AY271896	2737	Hisar,Haryana,India	29.1492	75.7217	North West Plain Zone
627	MYMV	Vigna radiata	Fabaceae	Crop	NCBI	-	-	Vietnam	Full	JX244172	2730	Hanoi,Vietnam	21.0278	105.834	-
628	MYMV	Vigna radiata	Fabaceae	Crop	NCBI	-	-	Vietnam	Full	JX244173	2730	Hanoi,Vietnam	21.0278	105.834	-
629	MYMV	Vigna radiata	Fabaceae	Crop	NCBI	-	-	Vietnam	Full	JX244174	2730	Hanoi,Vietnam	21.0278	105.834	-
630	MYMV	Vigna radiata	Fabaceae	Crop	NCBI	-	-	Vietnam	Full	JX244175	2730	Hanoi,Vietnam	21.0278	105.834	-
631	MYMV	Vigna radiata	Fabaceae	Crop	NCBI	-	-	Vietnam	Full	JX244176	2730	Hanoi,Vietnam	21.0278	105.834	-
632	MYMV	Vigna radiata	Fabaceae	Crop	NCBI	Coimbatore	Tamilnadu	India	Full	MK317961	2726	Coimbatore,Tamilnadu,India	11.0168	76.9558	South Zone
633	MYMV	Vigna radiata	Fabaceae	Crop	This study	Dharwad	Karnataka	India	Full	MN602419	2728	Dharwad,Karnataka,India	15.4589	75.0078	South Zone
634	MYMV	Vigna radiata	Fabaceae	Crop	This study	Dharwad	Karnataka	India	Full	MN602422	2728	Dharwad,Karnataka,India	15.4589	75.0078	South Zone
635	MYMV	Vigna radiata	Fabaceae	Crop	This study	Dharwad	Karnataka	India	Full	MN602425	2730	Dharwad,Karnataka,India	15.4589	75.0078	South Zone
636	MYMV	Vigna radiata	Fabaceae	Crop	This study	Belgaum	Karnataka	India	Full	MN602427	2729	Belgaum,Karnataka,India	15.8497	74.4977	South Zone
637	MYMV	Vigna radiata	Fabaceae	Crop	This study	Hyderabad	Telangana	India	Full	MN698273	2729	Hyderabad,Telangana,India	17.4065	78.4772	South Zone
638	MYMV	Vigna radiata	Fabaceae	Crop	This study	Hyderabad	Telangana	India	Full	MN698275	2729	Hyderabad,Telangana,India	17.4065	78.4772	South Zone
639	MYMV	Vigna radiata	Fabaceae	Crop	NCBI	Vamban	Tamilnadu	India	Full	MW436692	2730	Vamban,Tamilnadu,India	10.3704	78.9272	South Zone
640	MYMV	Vigna radiata	Fabaceae	Crop	This study	New Delhi	New Delhi	India	Full	MW736042	2729	New Delhi,New Delhi,India	28.6139	77.209	North West Plain Zone
641	MYMV	Vigna radiata	Fabaceae	Crop	This study	Dharwad	Karnataka	India	Full	MW736044	2729	Dharwad,Karnataka,India	15.4589	75.0078	South Zone
642	MYMV	Vigna radiata	Fabaceae	Crop	This study	Namakkal	Tamilnadu	India	Full	MW736045	2729	Namakkal,Tamilnadu,India	11.2194	78.1678	South Zone
643	MYMV	Vigna radiata	Fabaceae	Crop	This study	Namakkal	Tamilnadu	India	Full	MW736047	2726	Namakkal,Tamilnadu,India	11.2194	78.1678	South Zone
644	MYMV	Vigna radiata	Fabaceae	Crop	This study	Namakkal	Tamilnadu	India	Full	MW736048	2726	Namakkal,Tamilnadu,India	11.2194	78.1678	South Zone
645	MYMV	Vigna radiata	Fabaceae	Crop	This study	Vamban	Tamilnadu	India	Full	MW736050	2729	Vamban,Tamilnadu,India	10.3704	78.9272	South Zone
646	MYMV	Vigna radiata	Fabaceae	Crop	This study	Vamban	Tamilnadu	India	Full	MW736051	2729	Vamban,Tamilnadu,India	10.3704	78.9272	South Zone
647	MYMV	Vigna radiata	Fabaceae	Crop	This study	Coimbatore	Tamilnadu	India	Full	MW736053	2729	Coimbatore,Tamilnadu,India	11.0168	76.9558	South Zone
648	MYMV	Vigna radiata	Fabaceae	Crop	This study	Vamban	Tamilnadu	India	Full	MW736054	2729	Vamban,Tamilnadu,India	10.3704	78.9272	South Zone
649	MYMV	Vigna radiata	Fabaceae	Crop	This study	Kanpur	Uttar Pradesh	India	Full	MW736055	2729	Kanpur,Uttar Pradesh,India	26.4499	80.3319	North East Plain Zone
650	MYMV	Vigna radiata	Fabaceae	Crop	This study	Bagalkot	Karnataka	India	Full	MW814715	2725	Bagalkot,Karnataka,India	16.1691	75.6615	South Zone
651	MYMV	Vigna radiata	Fabaceae	Crop	NCBI	Begusarai	Bihar	India	Full	OK431081	2730	Begusarai,Bihar,India	25.4182	86.1272	North East Plain Zone
652	MYMV	Vigna radiata	Fabaceae	Crop	NCBI	Shivamogga	Karnataka	India	Full	OM106035	2728	Shivamogga,Karnataka,India	13.9299	75.5681	South Zone
653	MYMV	Vigna radiata	Fabaceae	Crop	NCBI	Shivamogga	Karnataka	India	Full	OM106036	2728	Shivamogga,Karnataka,India	13.9299	75.5681	South Zone
654	MYMV	Vigna radiata	Fabaceae	Crop	NCBI	Gadag	Karnataka	India	Full	OM106037	2728	Gadag,Karnataka,India	15.4325	75.6334	South Zone
655	MYMV	Vigna radiata	Fabaceae	Crop	NCBI	Chkkamagaluru	Karnataka	India	Full	OM106038	2729	Chkkamagaluru,Karnataka,India	13.3161	75.772	South Zone
656	MYMV	Vigna radiata	Fabaceae	Crop	This study	Dharwad	Karnataka	India	Full	OQ123521	2728	Dharwad,Karnataka,India	15.4589	75.0078	South Zone
657	MYMV	Vigna radiata	Fabaceae	Crop	NCBI	Coimbatore	Tamilnadu	India	Partial	FJ595239	1089	Coimbatore,Tamilnadu,India	11.0168	76.9558	South Zone
658	MYMV	Vigna radiata	Fabaceae	Crop	NCBI	Annur	Tamilnadu	India	Partial	FJ595240	1089	Annur,Tamilnadu,India	11.2327	77.1062	South Zone
659	MYMV	Vigna radiata	Fabaceae	Crop	NCBI	New Delhi	New Delhi	India	Partial	JN847431	238	New Delhi,New Delhi,India	28.6139	77.209	North West Plain Zone
660	MYMV	Vigna radiata	Fabaceae	Crop	NCBI	Navsari	Gujarat	India	Partial	JQ004982	1285	Navsari,Gujarat,India	20.9482	72.9508	Central Zone
661	MYMV	Vigna radiata	Fabaceae	Crop	NCBI	Chamarajanagar	Karnataka	India	Partial	KY824800	898	Chamarajanagar,Karnataka,India	11.9268	76.9443	South Zone
662	MYMV	Vigna radiata	Fabaceae	Crop	NCBI	Chamarajanagar	Karnataka	India	Partial	KY824803	870	Chamarajanagar,Karnataka,India	11.9268	76.9443	South Zone
663	MYMV	Vigna radiata	Fabaceae	Crop	NCBI	Ludhiana	Punjab	India	Partial	MT822684	796	Ludhiana,Punjab,India	30.901	75.8573	North West Plain Zone
664	MYMV	Vigna radiata	Fabaceae	Crop	NCBI	Dharwad	Karnataka	India	Partial	MT840348	765	Dharwad,Karnataka,India	15.4589	75.0078	South Zone
665	MYMV	Vigna radiata	Fabaceae	Crop	NCBI	Bengaluru	Karnataka	India	Partial	MT863331	805	Bengaluru,Karnataka,India	12.9716	77.5946	South Zone
666	MYMV	Vigna radiata	Fabaceae	Crop	NCBI	Ludhiana	Punjab	India	Partial	MT920365	1000	Ludhiana,Punjab,India	30.901	75.8573	North West Plain Zone
667	MYMV	Vigna radiata	Fabaceae	Crop	NCBI	Ludhiana	Punjab	India	Partial	MT920366	852	Ludhiana,Punjab,India	30.901	75.8573	North West Plain Zone
668	MYMV	Vigna radiata	Fabaceae	Crop	NCBI	Ludhiana	Punjab	India	Partial	MT920367	411	Ludhiana,Punjab,India	30.901	75.8573	North West Plain Zone
669	MYMV	Vigna radiata	Fabaceae	Crop	NCBI	Ludhiana	Punjab	India	Partial	MT920368	580	Ludhiana,Punjab,India	30.901	75.8573	North West Plain Zone
670	MYMV	Vigna radiata	Fabaceae	Crop	NCBI	Ludhiana	Punjab	India	Partial	MT920375	921	Ludhiana,Punjab,India	30.901	75.8573	North West Plain Zone
671	MYMV	Vigna radiata	Fabaceae	Crop	NCBI	Bathinda	Punjab	India	Partial	MT920376	937	Bathinda,Punjab,India	30.217	74.9477	North West Plain Zone
672	MYMV	Vigna radiata	Fabaceae	Crop	NCBI	Bathinda	Punjab	India	Partial	MT920377	937	Bathinda,Punjab,India	30.217	74.9477	North West Plain Zone
673	MYMV	Vigna radiata	Fabaceae	Crop	NCBI	Hisar	Haryana	India	Partial	MT920378	955	Hisar,Haryana,India	29.1492	75.7217	North West Plain Zone
674	MYMV	Vigna radiata	Fabaceae	Crop	NCBI	Faridkot	Punjab	India	Partial	MT920380	942	Faridkot,Punjab,India	30.685	74.7501	North West Plain Zone
675	MYMV	Vigna radiata	Fabaceae	Crop	NCBI	Ladowal	Punjab	India	Partial	MT920381	941	Ladhowal,Punjab,India	30.9786	75.7943	North West Plain Zone
676	MYMV	Vigna radiata	Fabaceae	Crop	NCBI	Ladowal	Punjab	India	Partial	MT920382	903	Ladhowal,Punjab,India	30.9786	75.7943	North West Plain Zone
677	MYMV	Vigna radiata	Fabaceae	Crop	NCBI	Gurdaspur	Punjab	India	Partial	MT920384	264	Gurdaspur,Punjab,India	32.0447	75.4022	North West Plain Zone
678	MYMV	Vigna radiata	Fabaceae	Crop	NCBI	Sangrur	Punjab	India	Partial	MT920385	794	Sangrur,Punjab,India	30.2493	75.8445	North West Plain Zone
679	MYMV	Vigna radiata	Fabaceae	Crop	NCBI	Bathinda	Punjab	India	Partial	MT920386	709	Bathinda,Punjab,India	30.217	74.9477	North West Plain Zone
680	MYMV	Vigna radiata	Fabaceae	Crop	NCBI	Bathinda	Punjab	India	Partial	MT920387	927	Bathinda,Punjab,India	30.217	74.9477	North West Plain Zone
681	MYMV	Vigna radiata	Fabaceae	Crop	NCBI	Muktsar	Punjab	India	Partial	MT920388	959	Muktsar,Punjab,India	30.4863	74.513	North West Plain Zone
682	MYMV	Vigna radiata	Fabaceae	Crop	NCBI	Moga	Punjab	India	Partial	MT920389	934	Moga,Punjab,India	30.8258	75.1742	North West Plain Zone
683	MYMV	Vigna radiata	Fabaceae	Crop	NCBI	Bengaluru	Karnataka	India	Partial	MZ202353	774	Bengaluru,Karnataka,India	12.9716	77.5946	South Zone
684	MYMV	Vigna radiata	Fabaceae	Crop	This study	Kanpur	Uttar Pradesh	India	Partial	ON421023	774	Kanpur,Uttar Pradesh,India	26.4499	80.3319	North East Plain Zone
685	MYMV	Vigna radiata	Fabaceae	Crop	NCBI	Ludhiana	Punjab	India	Partial	OR167631	619	Ludhiana,Punjab,India	30.901	75.8573	North West Plain Zone
686	MYMV	Vigna radiata	Fabaceae	Crop	NCBI	Tirupati	Andhra Pradesh	India	Full	OQ732573	2625	Tirupati,Andhra Pradesh,India	13.6288	79.4192	South Zone
687	MYMV	Vigna stipulacea	Fabaceae	Crop	This study	Raichur	Karnataka	India	Full	MN814423	2729	Raichur,Karnataka,India	16.216	77.3566	South Zone
688	MYMV	Vigna unguiculata	Fabaceae	Crop	NCBI	Latur	Maharashtra	India	Partial	OL870609	678	Latur,Maharashtra,India	18.4174	76.5587	Central Zone
689	MYMV	Vigna unguiculata	Fabaceae	Crop	This study	Kanpur	Uttar Pradesh	India	Partial	ON421021	774	Kanpur,Uttar Pradesh,India	26.4499	80.3319	North East Plain Zone
690	MYMV	Vigna unguiculata	Fabaceae	Crop	This study	Kanpur	Uttar Pradesh	India	Partial	ON421022	774	Kanpur,Uttar Pradesh,India	26.4499	80.3319	North East Plain Zone
691	MYMV	Vigna unguiculata	Fabaceae	Crop	This study	Kanpur	Uttar Pradesh	India	Partial	ON421026	774	Kanpur,Uttar Pradesh,India	26.4499	80.3319	North East Plain Zone
692	MYMV	Vigna unguiculata	Fabaceae	Crop	This study	Kanpur	Uttar Pradesh	India	Partial	ON421027	774	Kanpur,Uttar Pradesh,India	26.4499	80.3319	North East Plain Zone
693	MYMV	Vigna unguiculata	Fabaceae	Crop	This study	Kanpur	Uttar Pradesh	India	Partial	ON421028	774	Kanpur,Uttar Pradesh,India	26.4499	80.3319	North East Plain Zone
694	RhYMIV	Rhynchosia minima	Fabaceae	Crop	NCBI	Thiruvananthapuram	Kerala	India	Full	HM777508	2727	Thiruvananthapuram,Kerala,India	8.52825	76.9269	South Zone
695	RhYMIV	Rhynchosia minima	Fabaceae	Crop	NCBI	Thiruvananthapuram	Kerala	India	Full	HM777509	2722	Thiruvananthapuram,Kerala,India	8.52825	76.9269	South Zone
696	RhYMV	Cajanus cajan	Fabaceae	Crop	NCBI	Navsari	Gujarat	India	Partial	JX258325	748	Navsari,Gujarat,India	20.9482	72.9508	Central Zone
697	RhYMV	Clitoria ternatea	Fabaceae	Weed	NCBI	Kalyani	West Bengal	India	Partial	OQ450506	842	Kalyani,West Bengal,India	22.9774	88.4355	North East Plain Zone
698	RhYMV	Phaseolus vulgaris	Fabaceae	Crop	NCBI	Gandhinagar	Gujarat	India	Full	KP752090	2741	Gandhinagar,Gujarat,India	23.2206	72.64	Central Zone
699	RhYMV	Rhynchosia minima	Fabaceae	Crop	NCBI	-	Lahore	Pakistan	Full	AM999981	2740	Lahore,Pakistan	31.5268	74.3495	-
700	RhYMV	Rhynchosia minima	Fabaceae	Crop	NCBI	-	Lahore	Pakistan	Full	FM208847	2741	Lahore,Pakistan	31.5268	74.3495	-
701	RhYMV	Rhynchosia minima	Fabaceae	Crop	NCBI	Kanpur	Uttar Pradesh	India	Full	OQ269467	2741	Kanpur,Uttar Pradesh,India	26.4499	80.3319	North East Plain Zone
702	SbCBV	Abelmoschus esculentus	Malvaceae	Crop	NCBI	Yaounde	-	Cameroon	Full	KT444615	2671	Yaounde,Cameroon	3.85765	11.5172	-
703	SbCBV	Asystasia gangetica	Acanthaceae	Weed	NCBI	Porto-Novo	-	Benin	Full	KT454817	2708	Porto-Novo,Benin	6.49661	2.61541	-
704	SbCBV	Centrosema pubescens	Fabaceae	Weed	NCBI	Benue State	-	Nigeria	Full	GQ472987	2708	Benue State,Nigeria	7.33862	8.76129	-
705	SbCBV	Centrosema pubescens	Fabaceae	Weed	NCBI	Yaounde	-	Cameroon	Full	KT444617	2671	Yaounde,Cameroon	3.85765	11.5172	-
706	SbCBV	Centrosema pubescens	Fabaceae	Weed	NCBI	Abuja	-	Nigeria	Full	KT454809	2671	Abuja,Nigeria	9.0768	7.40043	-
707	SbCBV	Glycine max	Fabaceae	Crop	NCBI	Benue State	-	Nigeria	Full	GQ472985	2708	Benue State,Nigeria	7.33862	8.76129	-
708	SbCBV	Manihot esculenta	Euphorbiaceae	Crop	NCBI	Yaounde	-	Cameroon	Full	KT444613	2671	Yaounde,Cameroon	3.85765	11.5172	-
709	SbCBV	Manihot esculenta	Euphorbiaceae	Crop	NCBI	Lome	-	Togo	Full	KT454813	2671	Lome,Togo	6.12595	1.22506	-
710	SbCBV	Phaseolus lunatus	Fabaceae	Crop	NCBI	Abuja	-	Nigeria	Full	KC508642	2722	Abuja,Nigeria	9.0768	7.40043	-
711	SbCBV	Phaseolus lunatus	Fabaceae	Crop	NCBI	Abuja	-	Nigeria	Full	KC508643	2671	Abuja,Nigeria	9.0768	7.40043	-
712	SbCBV	Sida acuta	Malvaceae	Weed	NCBI	Abuja	-	Nigeria	Full	KT444611	2671	Abuja,Nigeria	9.0768	7.40043	-
713	SbCBV	Sida cordifolia	Malvaceae	Weed	NCBI	Lome	-	Togo	Full	KT454811	2668	Lome,Togo	6.12595	1.22506	-
714	SbCBV	Solanum lycopersicum	Solanaceae	Crop	NCBI	Lome	-	Togo	Full	KT454815	2671	Lome,Togo	6.12595	1.22506	-
715	SbMMV	Glycine max	Fabaceae	Crop	NCBI	Ibadan	Oyo State	Nigeria	Full	GQ472984	2768	Ibadan,Oyo State,Nigeria	7.37454	3.96404	-
716	SbMMV	Unknown weed	-	Weed	NCBI	-	Ota	Nigeria	Partial	MH102357	576	Ota,Nigeria	8.04933	4.90403	-
717	VbSMV	Mucuna pruriens	Fabaceae	Crop	NCBI	Lucknow	Uttar Pradesh	India	Full	FN543425	2733	Lucknow,Uttar Pradesh,India	26.8467	80.9462	North East Plain Zone
*Virus: RhYMV= Rhynchosia yellow mosaic virus, CsYMV= Cajanus scarabaeoides yellow mosaic virus, MYMV= Mungbean yellow mosaic virus, HgYMV= Horsegram yellow mosaic virus, VbSMV= Velvet bean severe mosaic virus, RhYMIV= Rhynchosia yellow mosaic India virus, MYMIV= Mungbean yellow mosaic India virus, KuMV= Kudzu mosaic virus, DeMV= Desmodium mottle virus, DoYMV= Dolichos yellow mosaic virus, SbCBV=…

## Sheet: DNA-B
Supplementary Table S3: Data of all the reports available on isolates of 12 legumoviruses DNA-B component.
Sl.No	Virus*	Host	Host family	Type of host	Source of Data	City	State	Country	Length	Accession no.	Size (in bp)	Location	Lattitude	Longitude	Indian Agro-climatic Zone
1	CsYMV	Cajanus scarabaeoides	Fabaceae	Crop	NCBI	Raipur	Chhattisgarh	India	Full	OM397102	2630	Raipur,Chhattisgarh,India	21.2514	81.6296	Central Zone
2	DeMV	Desmodium spp.	Fabaceae	Weed	NCBI	Kampala	-	Uganda	Full	KY294726	2715	Kampala,Uganda	0.373486	32.5832	-
3	DeMV	Desmodium spp.	Fabaceae	Weed	NCBI	Kampala	-	Uganda	Full	KY294727	2713	Kampala,Uganda	0.373486	32.5832	-
4	DoYMV	Lablab purpureus	Fabaceae	Crop	NCBI	Kanpur	Uttar Pradesh	India	Full	KJ481205	2733	Kanpur,Uttar Pradesh,India	26.4499	80.3319	North East Plain Zone
5	DoYMV	Lablab purpureus	Fabaceae	Crop	NCBI	Kanpur	Uttar Pradesh	India	Full	KJ481206	2733	Kanpur,Uttar Pradesh,India	26.4499	80.3319	North East Plain Zone
6	DoYMV	Lablab purpureus	Fabaceae	Crop	NCBI	Patuakhali	-	Bangladesh	Full	MT108191	2720	Patuakhali,Bangladesh	22.3589	90.328	-
7	DoYMV	Lablab purpureus	Fabaceae	Crop	NCBI	Comilla	-	Bangladesh	Full	MW731691	2723	Comilla,Bangladesh	23.4579	91.1839	-
8	DoYMV	Lablab purpureus	Fabaceae	Crop	NCBI	Comilla	-	Bangladesh	Full	MW731693	2723	Comilla,Bangladesh	23.4579	91.1839	-
9	DoYMV	Lablab purpureus	Fabaceae	Crop	NCBI	Khulna	-	Bangladesh	Full	MW731695	2734	Khulna,Bangladesh	22.844	89.5405	-
10	DoYMV	Lablab purpureus	Fabaceae	Crop	NCBI	Salem	Tamilnadu	India	Full	OR621379	2734	Salem,Tamilnadu,India	11.6737	78.1533	South Zone
11	HgYMV	Cajanus cajan	Fabaceae	Crop	NCBI	Chittoor	Andhra Pradesh	India	Full	MW284412	2672	Chittoor,Andhra Pradesh,India	13.2179	79.1005	South Zone
12	HgYMV	Cajanus cajan	Fabaceae	Crop	NCBI	Tirupati	Andhra Pradesh	India	Full	OQ659401	2671	Tirupati,Andhra Pradesh,India	13.6288	79.4192	South Zone
13	HgYMV	Glycine max	Fabaceae	Crop	This study	Bengaluru	Karnataka	India	Full	MW791236	2668	Bengaluru,Karnataka,India	12.9716	77.5946	South Zone
14	HgYMV	Glycine max	Fabaceae	Crop	NCBI	Madurai	Tamilnadu	India	full	AJ867554	2670	Madurai,Tamilnadu,India	9.9252	78.1198	South Zone
15	HgYMV	Macrotyloma uniflorum	Fabaceae	Crop	NCBI	Coimbatore	Tamilnadu	India	Full	AJ627905	2677	Coimbatore,Tamilnadu,India	11.0168	76.9558	South Zone
16	HgYMV	Macrotyloma uniflorum	Fabaceae	Crop	This study	Dharwad	Karnataka	India	Full	MN602424	2670	Dharwad,Karnataka,India	15.4589	75.0078	South Zone
17	HgYMV	Macrotyloma uniflorum	Fabaceae	Crop	NCBI	Anantapuram	Andhra Pradesh	India	Full	OP778110	2676	Anantapuram,Andhra Pradesh,India	14.6842	77.6	South Zone
18	HgYMV	Macrotyloma uniflorum	Fabaceae	Crop	NCBI	Anantapuram	Andhra Pradesh	India	Full	OP784476	2669	Anantapuram,Andhra Pradesh,India	14.6842	77.6	South Zone
19	HgYMV	Macrotyloma uniflorum	Fabaceae	Crop	NCBI	Anantapuram	Andhra Pradesh	India	Full	OP784477	2669	Anantapuram,Andhra Pradesh,India	14.6842	77.6	South Zone
20	HgYMV	Macrotyloma uniflorum	Fabaceae	Crop	NCBI	Utukur	Andhra Pradesh	India	Full	OP784478	2677	Utukur,Andhra Pradesh,India	14.2405	79.7383	South Zone
21	HgYMV	Macrotyloma uniflorum	Fabaceae	Crop	NCBI	Duddekunta	Andhra Pradesh	India	Full	OP784479	2677	Duddekunta,Andhra Pradesh,India	14.6892	77.2032	South Zone
22	HgYMV	Macrotyloma uniflorum	Fabaceae	Crop	NCBI	Chittoor	Andhra Pradesh	India	Full	OP784480	2725	Chittoor,Andhra Pradesh,India	13.2179	79.1005	South Zone
23	HgYMV	Macrotyloma uniflorum	Fabaceae	Crop	NCBI	Tirupati	Andhra Pradesh	India	Full	OQ508785	2669	Tirupati,Andhra Pradesh,India	13.6288	79.4192	South Zone
24	HgYMV	Phaseolus lunatus	Fabaceae	Crop	NCBI	Bengaluru	Karnataka	India	Full	AM932430	2670	Bengaluru,Karnataka,India	12.9716	77.5946	South Zone
25	HgYMV	Phaseolus vulgaris	Fabaceae	Crop	NCBI	Bengaluru	Karnataka	India	Full	AM932426	2667	Bengaluru,Karnataka,India	12.9716	77.5946	South Zone
26	HgYMV	Phaseolus vulgaris	Fabaceae	Crop	NCBI	Balangoda	-	Sri Lanka	Full	GU323322	2669	Balangoda,Sri Lanka	6.66845	80.7055	-
27	HgYMV	Phaseolus vulgaris	Fabaceae	Crop	NCBI	Bengaluru	Karnataka	India	Full	KC019307	2677	Bengaluru,Karnataka,India	12.9716	77.5946	South Zone
28	HgYMV	Phaseolus vulgaris	Fabaceae	Crop	NCBI	Bengaluru	Karnataka	India	Full	KP752089	2677	Bengaluru,Karnataka,India	12.9716	77.5946	South Zone
29	HgYMV	Phaseolus vulgaris	Fabaceae	Crop	This study	Bengaluru	Karnataka	India	Full	MW791234	2671	Bengaluru,Karnataka,India	12.9716	77.5946	South Zone
30	HgYMV	Phaseolus vulgaris	Fabaceae	Crop	This study	Bengaluru	Karnataka	India	Full	MW791235	2671	Bengaluru,Karnataka,India	12.9716	77.5946	South Zone
31	HgYMV	Phaseolus vulgaris	Fabaceae	Crop	This study	Namakkal	Tamilnadu	India	Full	MW791238	2668	Namakkal,Tamilnadu,India	11.2194	78.1678	South Zone
32	HgYMV	Phaseolus vulgaris	Fabaceae	Crop	NCBI	Sidlagatta	Karnataka	India	Full	MW816840	2671	Sidlagatta,Karnataka,India	13.3955	77.8655	South Zone
33	HgYMV	Phaseolus vulgaris	Fabaceae	Crop	NCBI	Srinivaspura	Karnataka	India	Full	MW816841	2670	Srinivaspura,Karnataka,India	13.3315	78.2086	South Zone
34	HgYMV	Phaseolus vulgaris	Fabaceae	Crop	NCBI	Chintamani	Karnataka	India	Full	MW816842	2670	Chintamani,Karnataka,India	13.4044	78.0575	South Zone
35	HgYMV	Phaseolus vulgaris	Fabaceae	Crop	NCBI	Bagepalli	Karnataka	India	Full	MW816843	2670	Bagepalli,Karnataka,India	13.7854	77.7981	South Zone
36	HgYMV	Phaseolus vulgaris	Fabaceae	Crop	NCBI	Chikkaballapur	Karnataka	India	Full	MW816844	2671	Chikkaballapur,Karnataka,India	13.4364	77.7306	South Zone
37	HgYMV	Phaseolus vulgaris	Fabaceae	Crop	NCBI	Mulbagal	Karnataka	India	Full	MW816845	2669	Mulbagal,Karnataka,India	13.1682	78.3926	South Zone
38	HgYMV	Phaseolus vulgaris	Fabaceae	Crop	NCBI	Kolar	Karnataka	India	Full	MW816846	2670	Kolar,Karnataka,India	13.1384	78.1292	South Zone
39	HgYMV	Phaseolus vulgaris	Fabaceae	Crop	NCBI	Bangarapete	Karnataka	India	Full	MW816847	2670	Bangarapete,Karnataka,India	12.9928	78.1774	South Zone
40	HgYMV	Phaseolus vulgaris	Fabaceae	Crop	NCBI	Malur	Karnataka	India	Full	MW816848	2670	Malur,Karnataka,India	13.0042	77.938	South Zone
41	HgYMV	Phaseolus vulgaris	Fabaceae	Crop	NCBI	Nelamangala	Karnataka	India	Full	MW816849	2670	Nelamangala,Karnataka,India	13.1011	77.3966	South Zone
42	HgYMV	Phaseolus vulgaris	Fabaceae	Crop	NCBI	Hoskote	Karnataka	India	Full	MW816850	2670	Hoskote,Karnataka,India	13.0716	77.7978	South Zone
43	HgYMV	Phaseolus vulgaris	Fabaceae	Crop	NCBI	Doddaballapur	Karnataka	India	Full	MW816851	2670	Doddaballapur,Karnataka,India	13.2989	77.5352	South Zone
44	HgYMV	Vigna aconitifolia	Fabaceae	Crop	This study	Belgaum	Karnataka	India	Full	MN698288	2669	Belgaum,Karnataka,India	15.8497	74.4977	South Zone
45	HgYMV	Vigna aconitifolia	Fabaceae	Crop	This study	Belgaum	Karnataka	India	Full	MN698294	2671	Belgaum,Karnataka,India	15.8497	74.4977	South Zone
46	HgYMV	Vigna radiata	Fabaceae	Crop	This study	Dharwad	Karnataka	India	Full	MN602421	2671	Dharwad,Karnataka,India	15.4589	75.0078	South Zone
47	HgYMV	Vigna radiata	Fabaceae	Crop	This study	New Delhi	-	India	Full	MW791233	2669	New Delhi,New Delhi,India	28.6139	77.209	North West Plain Zone
48	HgYMV	Vigna radiata	Fabaceae	Crop	This study	Dharwad	Karnataka	India	Full	MW791237	2669	Dharwad,Karnataka,India	15.4589	75.0078	South Zone
49	HgYMV	Vigna radiata	Fabaceae	Crop	This study	Coimbatore	Tamilnadu	India	Full	MW791239	2668	Coimbatore,Tamilnadu,India	11.0168	76.9558	South Zone
50	HgYMV	Vigna stipulacea	Fabaceae	Crop	This study	Raichur	Karnataka	India	Full	MN814424	2670	Raichur,Karnataka,India	16.216	77.3566	South Zone
51	HgYMV	Vigna unguiculata	Fabaceae	Crop	NCBI	Bengaluru	Karnataka	India	Full	AM932428	2714	Bengaluru,Karnataka,India	12.9716	77.5946	South Zone
52	HgYMV	Vigna unguiculata	Fabaceae	Crop	This study	Belgaum	Karnataka	India	Full	MN698286	2671	Belgaum,Karnataka,India	15.8497	74.4977	South Zone
53	HgYMV	Vigna unguiculata	Fabaceae	Crop	This study	Raichur	Karnataka	India	Full	MW814718	2672	Raichur,Karnataka,India	16.216	77.3566	South Zone
54	KuMV	Glycine max	Fabaceae	Crop	NCBI	Hanoi	-	Vietnam	Full	HQ162272	2674	Hanoi,Vietnam	21.0278	105.834	-
55	KuMV	Pueraria montana	Fabaceae	Weed	NCBI	Hoabinh	-	Vietnam	Full	DQ641691	2672	Hoabinh,Vietnam	20.8288	105.341	-
56	KuMV	Pueraria montana	Fabaceae	Weed	NCBI	Fujian	-	China	Full	FJ539015	2677	Fujian,China	26.0837	119.291	-
57	KuMV	Pueraria montana	Fabaceae	Weed	NCBI	Shaoguan	-	China	Full	MW805422	2669	Shaoguan,China	24.8313	113.583	-
58	KuMV	Pueraria montana	Fabaceae	Weed	NCBI	Chongqing	-	China	Full	ON181436	2666	Chongqing,China	29.5677	106.552	-
59	MYMIV	Amaranthus viridis	Amaranthaceae	Weed	NCBI	Ludhiana	Punjab	India	partial	MT944957	841	Ludhiana,Punjab,India	30.901	75.8573	North West Plain Zone
60	MYMIV	Bemisia tabaci	Aleyrodidae	Whitefly	NCBI	Anand	Gujarat	India	Full	AY937196	2656	Anand,Gujarat,India	22.5632	72.9603	Central Zone
61	MYMIV	Cajanus cajan	Fabaceae	Crop	NCBI	New Delhi	New Delhi	India	Full	KX363948	2672	New Delhi,New Delhi,India	28.6139	77.209	North West Plain Zone
62	MYMIV	Cajanus cajan	Fabaceae	Crop	NCBI	Bhagalpur	Bihar	India	Full	MF693402	2672	Bhagalpur,Bihar,India	25.2372	86.9746	North East Plain Zone
63	MYMIV	Commelina benghalensis	Commelinaceae	Weed	NCBI	Ludhiana	Punjab	India	partial	MT944958	886	Ludhiana,Punjab,India	30.901	75.8573	North West Plain Zone
64	MYMIV	Cucumis sativus	Cucurbitaceae	Crop	NCBI	Muscat	-	Oman	Full	MF818045	2652	Muscat,Oman	23.588	58.3829	-
65	MYMIV	Cucumis sativus	Cucurbitaceae	Crop	NCBI	Muscat	-	Oman	Full	MF818046	2650	Muscat,Oman	23.588	58.3829	-
66	MYMIV	Cyamopsis tetragonoloba	Fabaceae	Crop	NCBI	Sirsa	Haryana	India	partial	DQ515861	1016	Sirsa,Haryana,India	29.5335	75.0318	North West Plain Zone
67	MYMIV	Cyperus rotundus	Cyperaceae	Weed	NCBI	Ludhiana	Punjab	India	partial	MT944959	841	Ludhiana,Punjab,India	30.901	75.8573	North West Plain Zone
68	MYMIV	Digitaria sanguinalis	Poaceae	Weed	NCBI	Ludhiana	Punjab	India	partial	MT944960	751	Ludhiana,Punjab,India	30.901	75.8573	North West Plain Zone
69	MYMIV	Duranta spp.	Verbenaceae	Weed	NCBI	Ludhiana	Punjab	India	partial	MT944969	833	Ludhiana,Punjab,India	30.901	75.8573	North West Plain Zone
70	MYMIV	Glycine max	Fabaceae	Crop	NCBI	Jabalpur	Madhya Pradesh	India	Full	AJ420331	2673	Jabalpur,Madhya Pradesh,India	23.1686	79.9339	Central Zone
71	MYMIV	Glycine max	Fabaceae	Crop	NCBI	New Delhi	New Delhi	India	Full	AY049771	2669	New Delhi,New Delhi,India	28.6139	77.209	North West Plain Zone
72	MYMIV	Glycine max	Fabaceae	Crop	NCBI	New Delhi	New Delhi	India	Full	EU523046	2671	New Delhi,New Delhi,India	28.6139	77.209	North West Plain Zone
73	MYMIV	Glycine max	Fabaceae	Crop	NCBI	Nawabsah	-	Pakistan	Full	FM161881	2674	Nawabsah,Pakistan	26.248	68.39	-
74	MYMIV	Glycine max	Fabaceae	Crop	NCBI	Nawabsah	-	Pakistan	Full	FM202445	2674	Nawabsah,Pakistan	26.248	68.39	-
75	MYMIV	Glycine max	Fabaceae	Crop	NCBI	Kersana	Brebes	Indonesia	Full	JN368446	2652	Kersana,Brebes,Indonesia	-6.92924	108.859	-
76	MYMIV	Glycine max	Fabaceae	Crop	NCBI	Tanjung	Brebes	Indonesia	Full	JN368447	2653	Tanjung,Brebes,Indonesia	-6.88706	108.865	-
77	MYMIV	Glycine max	Fabaceae	Crop	NCBI	Indore	Madhya Pradesh	India	Full	KP828155	2671	Indore,Madhya Pradesh,India	22.7196	75.8577	Central Zone
78	MYMIV	Glycine max	Fabaceae	Crop	NCBI	Bhopal	Madhya Pradesh	India	Full	LC271793	2661	Bhopal,Madhya Pradesh,India	23.2599	77.4126	Central Zone
79	MYMIV	Glycine max	Fabaceae	Crop	NCBI	Sagar	Madhya Pradesh	India	Full	LC271795	2671	Sagar,Madhya Pradesh,India	23.8388	78.7378	Central Zone
80	MYMIV	Glycine max	Fabaceae	Crop	NCBI	Indore	Madhya Pradesh	India	Full	MH181824	2671	Indore,Madhya Pradesh,India	22.7196	75.8577	Central Zone
81	MYMIV	Glycine max	Fabaceae	Crop	NCBI	Bhopal	Madhya Pradesh	India	Full	MH324446	2673	Bhopal,Madhya Pradesh,India	23.2599	77.4126	Central Zone
82	MYMIV	Glycine max	Fabaceae	Crop	NCBI	Faisalabad	-	Pakistan	Full	MN885469	2670	Faisalabad,Pakistan	31.4504	73.135	-
83	MYMIV	Glycine max	Fabaceae	Crop	NCBI	Faisalabad	-	Pakistan	Full	MN885470	2660	Faisalabad,Pakistan	31.4504	73.135	-
84	MYMIV	Glycine max	Fabaceae	Crop	NCBI	Faisalabad	-	Pakistan	Full	MN885471	2660	Faisalabad,Pakistan	31.4504	73.135	-
85	MYMIV	Glycine max	Fabaceae	Crop	NCBI	Faisalabad	-	Pakistan	Full	MN885472	2660	Faisalabad,Pakistan	31.4504	73.135	-
86	MYMIV	Glycine max	Fabaceae	Crop	NCBI	Faisalabad	-	Pakistan	Full	MN885473	2660	Faisalabad,Pakistan	31.4504	73.135	-
87	MYMIV	Glycine max	Fabaceae	Crop	NCBI	Faisalabad	-	Pakistan	Full	MN885474	2661	Faisalabad,Pakistan	31.4504	73.135	-
88	MYMIV	Glycine max	Fabaceae	Crop	NCBI	Faisalabad	-	Pakistan	Full	MN885475	2660	Faisalabad,Pakistan	31.4504	73.135	-
89	MYMIV	Glycine max	Fabaceae	Crop	NCBI	Faisalabad	-	Pakistan	Full	MN885476	2660	Faisalabad,Pakistan	31.4504	73.135	-
90	MYMIV	Glycine max	Fabaceae	Crop	NCBI	Raipur	Chhattisgarh	India	Full	MT232630	2661	Raipur,Chhattisgarh,India	21.2514	81.6296	Central Zone
91	MYMIV	Glycine max	Fabaceae	Crop	NCBI	Lalitpur	Uttar Pradesh	India	Full	MW659819	2673	Lalitpur,Uttar Pradesh,India	24.692	78.4137	North East Plain Zone
92	MYMIV	Glycine max	Fabaceae	Crop	NCBI	Lalitpur	Uttar Pradesh	India	Full	MW659820	2674	Lalitpur,Uttar Pradesh,India	24.692	78.4137	North East Plain Zone
93	MYMIV	Glycine max	Fabaceae	Crop	NCBI	New Delhi	New Delhi	India	Full	OR050595	2672	New Delhi,New Delhi,India	28.6139	77.209	North West Plain Zone
94	MYMIV	Glycine max	Fabaceae	Crop	NCBI	Dhaka	-	Bangladesh	Full	OR215425	2655	Dhaka,Bangladesh	23.8041	90.4152	-
95	MYMIV	Glycine max	Fabaceae	Crop	NCBI	Jabalpur	Madhya Pradesh	India	partial	AJ315666	609	Jabalpur,Madhya Pradesh,India	23.1686	79.9339	Central Zone
96	MYMIV	Glycine max	Fabaceae	Crop	NCBI	Ludhiana	Punjab	India	partial	DQ515844	1028	Ludhiana,Punjab,India	30.901	75.8573	North West Plain Zone
97	MYMIV	Glycine max	Fabaceae	Crop	NCBI	Bareilly	Uttar Pradesh	India	partial	DQ515851	1027	Bareilly,Uttar Pradesh,India	28.3724	79.4267	North East Plain Zone
98	MYMIV	Glycine max	Fabaceae	Crop	NCBI	Indore	Madhya Pradesh	India	partial	KC852201	741	Indore,Madhya Pradesh,India	22.7196	75.8577	Central Zone
99	MYMIV	Glycine max	Fabaceae	Crop	NCBI	Indore	Madhya Pradesh	India	partial	KC852203	277	Indore,Madhya Pradesh,India	22.7196	75.8577	Central Zone
100	MYMIV	Glycine max	Fabaceae	Crop	NCBI	Lalitpur	Uttar Pradesh	India	partial	MN803327	549	Lalitpur,Uttar Pradesh,India	24.692	78.4137	North East Plain Zone
101	MYMIV	Glycine max	Fabaceae	Crop	NCBI	Lalitpur	Uttar Pradesh	India	partial	MN803328	549	Lalitpur,Uttar Pradesh,India	24.692	78.4137	North East Plain Zone
102	MYMIV	Glycine max	Fabaceae	Crop	NCBI	Raipur	Chhattisgarh	India	partial	MT276265	973	Raipur,Chhattisgarh,India	21.2514	81.6296	Central Zone
103	MYMIV	Glycine max	Fabaceae	Crop	NCBI	Raipur	Chhattisgarh	India	partial	MT276267	1296	Raipur,Chhattisgarh,India	21.2514	81.6296	Central Zone
104	MYMIV	Glycine max	Fabaceae	Crop	NCBI	Ludhiana	Punjab	India	partial	MT944962	834	Ludhiana,Punjab,India	30.901	75.8573	North West Plain Zone
105	MYMIV	Glycine max	Fabaceae	Crop	NCBI	Ludhiana	Punjab	India	partial	MT944963	814	Ludhiana,Punjab,India	30.901	75.8573	North West Plain Zone
106	MYMIV	Glycine max	Fabaceae	Crop	NCBI	Ludhiana	Punjab	India	partial	MT944964	730	Ludhiana,Punjab,India	30.901	75.8573	North West Plain Zone
107	MYMIV	Glycine max	Fabaceae	Crop	NCBI	Pantnagar	Uttarakhand	India	partial	MZ267790	852	Pantnagar,Uttarakhand,India	29.0246	79.4901	North Hill Zone
108	MYMIV	Lablab purpureus	Fabaceae	Crop	NCBI	Varanasi	Uttar Pradesh	India	Full	DQ061273	2665	Varanasi,Uttar Pradesh,India	25.3176	82.9739	North East Plain Zone
109	MYMIV	Lablab purpureus	Fabaceae	Crop	NCBI	Pantnagar	Uttarakhand	India	partial	DQ515843	1027	Pantnagar,Uttarakhand,India	29.0246	79.4901	North Hill Zone
110	MYMIV	Lablab purpureus	Fabaceae	Crop	NCBI	Kanpur	Uttar Pradesh	India	partial	DQ515845	1024	Kanpur,Uttar Pradesh,India	26.4499	80.3319	North East Plain Zone
111	MYMIV	Lablab purpureus	Fabaceae	Crop	NCBI	Bareilly	Uttar Pradesh	India	partial	DQ515850	1023	Bareilly,Uttar Pradesh,India	28.3724	79.4267	North East Plain Zone
112	MYMIV	Lens culinaris	Fabaceae	Crop	NCBI	Bhagalpur	Bihar	India	Full	OR295418	2655	Bhagalpur,Bihar,India	25.2372	86.9746	North East Plain Zone
113	MYMIV	Lens culinaris	Fabaceae	Crop	NCBI	Bhagalpur	Bihar	India	Full	OR295420	2656	Bhagalpur,Bihar,India	25.2372	86.9746	North East Plain Zone
114	MYMIV	Phaseolus lunatus	Fabaceae	Crop	NCBI	Chitwan	-	Nepal	Full	JQ327848	2669	Chitwan,Nepal	27.5291	84.3542	-
115	MYMIV	Phaseolus lunatus	Fabaceae	Crop	NCBI	Chitwan	-	Nepal	Full	JQ327849	2669	Chitwan,Nepal	27.5291	84.3542	-
116	MYMIV	Phaseolus vulgaris	Fabaceae	Crop	NCBI	Palampur	Himachal Pradesh	India	Full	FR714861	2672	Palampur,Himachal Pradesh,India	32.1134	76.5383	North Hill Zone
117	MYMIV	Phaseolus vulgaris	Fabaceae	Crop	NCBI	Varanasi	Uttar Pradesh	India	Full	KC019305	2669	Varanasi,Uttar Pradesh,India	25.3176	82.9739	North East Plain Zone
118	MYMIV	Phaseolus vulgaris	Fabaceae	Crop	NCBI	Varanasi	Uttar Pradesh	India	Full	KP779631	2663	Varanasi,Uttar Pradesh,India	25.3176	82.9739	North East Plain Zone
119	MYMIV	Phaseolus vulgaris	Fabaceae	Crop	NCBI	Varanasi	Uttar Pradesh	India	Full	KP779632	2671	Varanasi,Uttar Pradesh,India	25.3176	82.9739	North East Plain Zone
120	MYMIV	Phaseolus vulgaris	Fabaceae	Crop	NCBI	Satna	Madhya Pradesh	India	Full	KP779634	2671	Satna,Madhya Pradesh,India	24.6005	80.8322	Central Zone
121	MYMIV	Phaseolus vulgaris	Fabaceae	Crop	NCBI	Akola	Maharashtra	India	Full	KP779636	2672	Akola,Maharashtra,India	20.7002	77.0082	Central Zone
122	MYMIV	Phaseolus vulgaris	Fabaceae	Crop	NCBI	Muscat	-	Oman	Full	KX452229	2651	Muscat,Oman	23.588	58.3829	-
123	MYMIV	Phaseolus vulgaris	Fabaceae	Crop	NCBI	Muscat	-	Oman	Full	KX452230	2651	Muscat,Oman	23.588	58.3829	-
124	MYMIV	Phaseolus vulgaris	Fabaceae	Crop	NCBI	Muscat	-	Oman	Full	KX452231	2659	Muscat,Oman	23.588	58.3829	-
125	MYMIV	Phaseolus vulgaris	Fabaceae	Crop	NCBI	Chitwan	-	Nepal	Full	JN543396	2668	Chitwan,Nepal	27.5291	84.3542	-
126	MYMIV	Raya weed	-	Weed	NCBI	Ludhiana	Punjab	India	partial	MT944973	465	Ludhiana,Punjab,India	30.901	75.8573	North West Plain Zone
127	MYMIV	Solanum lycopersicum	Solanaceae	Crop	NCBI	Satna	Madhya Pradesh	India	Full	MF683073	2656	Satna,Madhya Pradesh,India	24.6005	80.8322	Central Zone
128	MYMIV	Solanum lycopersicum	Solanaceae	Crop	NCBI	Muscat	-	Oman	Full	MK757222	2652	Muscat,Oman	23.588	58.3829	-
129	MYMIV	Solanum lycopersicum	Solanaceae	Crop	NCBI	Muscat	-	Oman	Full	MK757223	2652	Muscat,Oman	23.588	58.3829	-
130	MYMIV	Solanum lycopersicum	Solanaceae	Crop	NCBI	Muscat	-	Oman	Full	MK757224	2652	Muscat,Oman	23.588	58.3829	-
131	MYMIV	Solanum lycopersicum	Solanaceae	Crop	NCBI	Muscat	-	Oman	Full	MK757225	2652	Muscat,Oman	23.588	58.3829	-
132	MYMIV	Vigna aconitifolia	Fabaceae	Crop	This study	Belgaum	Karnataka	India	Full	MN698290	2656	Belgaum,Karnataka,India	15.8497	74.4977	South Zone
133	MYMIV	Vigna aconitifolia	Fabaceae	Crop	NCBI	Faisalabad	-	Pakistan	partial	AM233490	771	Faisalabad,Pakistan	31.4504	73.135	-
134	MYMIV	Vigna mungo	Fabaceae	Crop	NCBI	New Delhi	New Delhi	India	Full	AF142440	2616	New Delhi,New Delhi,India	28.6139	77.209	North West Plain Zone
135	MYMIV	Vigna mungo	Fabaceae	Crop	NCBI	Islamabad	-	Pakistan	Full	FM202447	2672	Islamabad,Pakistan	33.6844	73.0479	-
136	MYMIV	Vigna mungo	Fabaceae	Crop	NCBI	Jabalpur	Madhya Pradesh	India	Full	LC271791	2671	Jabalpur,Madhya Pradesh,India	23.1686	79.9339	Central Zone
137	MYMIV	Vigna mungo	Fabaceae	Crop	This study	Raichur	Karnataka	India	Full	MT027037	2656	Raichur,Karnataka,India	16.216	77.3566	South Zone
138	MYMIV	Vigna mungo	Fabaceae	Crop	This study	Hisar	Haryana	India	Full	MW717966	2662	Hisar,Haryana,India	29.1492	75.7217	North West Plain Zone
139	MYMIV	Vigna mungo	Fabaceae	Crop	This study	Kanpur	Uttar Pradesh	India	Full	MW717969	2683	Kanpur,Uttar Pradesh,India	26.4499	80.3319	North East Plain Zone
140	MYMIV	Vigna mungo	Fabaceae	Crop	This study	Ludhiana	Punjab	India	Full	MW717971	2673	Ludhiana,Punjab,India	30.901	75.8573	North West Plain Zone
141	MYMIV	Vigna mungo	Fabaceae	Crop	This study	Hisar	Haryana	India	Full	MW717974	2669	Hisar,Haryana,India	29.1492	75.7217	North West Plain Zone
142	MYMIV	Vigna mungo	Fabaceae	Crop	This study	Vamban	Tamilnadu	India	Full	MW717978	2657	Vamban,Tamilnadu,India	10.3704	78.9272	South Zone
143	MYMIV	Vigna mungo	Fabaceae	Crop	This study	Vamban	Tamilnadu	India	Full	MW717979	2659	Vamban,Tamilnadu,India	10.3704	78.9272	South Zone
144	MYMIV	Vigna mungo	Fabaceae	Crop	This study	Hisar	Haryana	India	Full	MW791225	2662	Hisar,Haryana,India	29.1492	75.7217	North West Plain Zone
145	MYMIV	Vigna mungo	Fabaceae	Crop	This study	Hisar	Haryana	India	Full	MW791226	2670	Hisar,Haryana,India	29.1492	75.7217	North West Plain Zone
146	MYMIV	Vigna mungo	Fabaceae	Crop	This study	Raichur	Karnataka	India	Full	MW814721	2656	Raichur,Karnataka,India	16.216	77.3566	South Zone
147	MYMIV	Vigna mungo	Fabaceae	Crop	This study	Aligarh	Uttar Pradesh	India	Full	MW917146	2668	Aligarh,Uttar Pradesh,India	27.8974	78.088	North East Plain Zone
148	MYMIV	Vigna mungo	Fabaceae	Crop	NCBI	Guntur	Andhra Pradesh	India	Full	MZ235793	2616	Guntur,Andhra Pradesh,India	16.3067	80.4365	South Zone
149	MYMIV	Vigna mungo	Fabaceae	Crop	This study	Varanasi	Uttar Pradesh	India	Full	ON853790	2661	Varanasi,Uttar Pradesh,India	25.3176	82.9739	North East Plain Zone
150	MYMIV	Vigna mungo	Fabaceae	Crop	This study	Phanda	Uttar Pradesh	India	Full	OQ107514	2671	Phanda,Uttar Pradesh,India	26.5889	80.0898	North East Plain Zone
151	MYMIV	Vigna mungo	Fabaceae	Crop	NCBI	Dayalbagh	Uttar Pradesh	India	Full	OQ718222	2672	Dayalbagh,Uttar Pradesh,India	27.222	78.0028	North East Plain Zone
152	MYMIV	Vigna mungo	Fabaceae	Crop	NCBI	Ludhiana	Punjab	India	partial	DQ515848	1016	Ludhiana,Punjab,India	30.901	75.8573	North West Plain Zone
153	MYMIV	Vigna mungo	Fabaceae	Crop	NCBI	Guntur	Andhra Pradesh	India	partial	MT075477	816	Guntur,Andhra Pradesh,India	16.3067	80.4365	South Zone
154	MYMIV	Vigna mungo	Fabaceae	Crop	NCBI	Nellore	Andhra Pradesh	India	partial	MT270288	807	Nellore,Andhra Pradesh,India	14.4502	79.9814	South Zone
155	MYMIV	Vigna mungo	Fabaceae	Crop	NCBI	Ludhiana	Punjab	India	partial	MT944961	839	Ludhiana,Punjab,India	30.901	75.8573	North West Plain Zone
156	MYMIV	Vigna mungo	Fabaceae	Crop	NCBI	Burdwan	West Bengal	India	partial	OQ108500	897	Bardhaman,West Bengal ,India	23.2345	87.8608	North East Plain Zone
157	MYMIV	Vigna radiata	Fabaceae	Crop	NCBI	New Delhi	New Delhi	India	Full	AF416741	2670	New Delhi,New Delhi,India	28.6139	77.209	North West Plain Zone
158	MYMIV	Vigna radiata	Fabaceae	Crop	NCBI	Islamabad	-	Pakistan	Full	AM992617	2672	Islamabad,Pakistan	33.6844	73.0479	-
159	MYMIV	Vigna radiata	Fabaceae	Crop	NCBI	Akola	Maharashtra	India	Full	AY271894	2672	Akola,Maharashtra,India	20.7002	77.0082	Central Zone
160	MYMIV	Vigna radiata	Fabaceae	Crop	NCBI	Faisalabad	-	Pakistan	Full	FM202439	2670	Faisalabad,Pakistan	31.4504	73.135	-
161	MYMIV	Vigna radiata	Fabaceae	Crop	NCBI	Islamabad	-	Pakistan	Full	FM202440	2670	Islamabad,Pakistan	33.6844	73.0479	-
162	MYMIV	Vigna radiata	Fabaceae	Crop	NCBI	Narowal	-	Pakistan	Full	FM202441	2674	Narowal,Pakistan	32.1048	74.878	-
163	MYMIV	Vigna radiata	Fabaceae	Crop	NCBI	Narowal	-	Pakistan	Full	FM202442	2672	Narowal,Pakistan	32.1048	74.878	-
164	MYMIV	Vigna radiata	Fabaceae	Crop	NCBI	Narowal	-	Pakistan	Full	FM202443	2672	Narowal,Pakistan	32.1048	74.878	-
165	MYMIV	Vigna radiata	Fabaceae	Crop	NCBI	Narowal	-	Pakistan	Full	FM202444	2660	Narowal,Pakistan	32.1048	74.878	-
166	MYMIV	Vigna radiata	Fabaceae	Crop	NCBI	Multan	-	Pakistan	Full	FM955603	2662	Multan,Pakistan	30.1575	71.5249	-
167	MYMIV	Vigna radiata	Fabaceae	Crop	NCBI	Layah	-	Pakistan	Full	FM955604	2662	Layah,Pakistan	30.9746	70.9412	-
168	MYMIV	Vigna radiata	Fabaceae	Crop	NCBI	Multan	-	Pakistan	Full	FM955605	2663	Multan,Pakistan	30.1575	71.5249	-
169	MYMIV	Vigna radiata	Fabaceae	Crop	NCBI	Mianwali	Kundian	Pakistan	Full	FM955606	2671	Mianwali,Kundian,Pakistan	32.4525	71.4834	-
170	MYMIV	Vigna radiata	Fabaceae	Crop	NCBI	Narowal	-	Pakistan	Full	FM955609	2672	Narowal,Pakistan	32.1048	74.878	-
171	MYMIV	Vigna radiata	Fabaceae	Crop	NCBI	Muzafar Gar	-	Pakistan	Full	FM958506	2660	Muzaffargarh,Pakistan	30.0878	71.2227	-
172	MYMIV	Vigna radiata	Fabaceae	Crop	NCBI	Shillong	Meghalaya	India	Full	KU950431	2656	Shillong,Meghalaya,India	25.5788	91.8933	North Hill Zone
173	MYMIV	Vigna radiata	Fabaceae	Crop	NCBI	New Delhi	New Delhi	India	Full	MH255792	2672	New Delhi,New Delhi,India	28.6139	77.209	North West Plain Zone
174	MYMIV	Vigna radiata	Fabaceae	Crop	NCBI	Raipur	Chhattisgarh	India	Full	MN020536	2672	Raipur,Chhattisgarh,India	21.2514	81.6296	Central Zone
175	MYMIV	Vigna radiata	Fabaceae	Crop	This study	Hisar	Haryana	India	Full	MW717965	2660	Hisar,Haryana,India	29.1492	75.7217	North West Plain Zone
176	MYMIV	Vigna radiata	Fabaceae	Crop	This study	Hisar	Haryana	India	Full	MW717967	2660	Hisar,Haryana,India	29.1492	75.7217	North West Plain Zone
177	MYMIV	Vigna radiata	Fabaceae	Crop	This study	Hisar	Haryana	India	Full	MW717968	2660	Hisar,Haryana,India	29.1492	75.7217	North West Plain Zone
178	MYMIV	Vigna radiata	Fabaceae	Crop	This study	Ludhiana	Punjab	India	Full	MW717970	2661	Ludhiana,Punjab,India	30.901	75.8573	North West Plain Zone
179	MYMIV	Vigna radiata	Fabaceae	Crop	This study	Hisar	Haryana	India	Full	MW717973	2662	Hisar,Haryana,India	29.1492	75.7217	North West Plain Zone
180	MYMIV	Vigna radiata	Fabaceae	Crop	This study	New Delhi	New Delhi	India	Full	MW717975	2673	New Delhi,New Delhi,India	28.6139	77.209	North West Plain Zone
181	MYMIV	Vigna radiata	Fabaceae	Crop	This study	New Delhi	New Delhi	India	Full	MW717976	2669	New Delhi,New Delhi,India	28.6139	77.209	North West Plain Zone
182	MYMIV	Vigna radiata	Fabaceae	Crop	This study	New Delhi	New Delhi	India	Full	MW717977	2672	New Delhi,New Delhi,India	28.6139	77.209	North West Plain Zone
183	MYMIV	Vigna radiata	Fabaceae	Crop	This study	Coimbatore	Tamilnadu	India	Full	MW717980	2659	Coimbatore,Tamilnadu,India	11.0168	76.9558	South Zone
184	MYMIV	Vigna radiata	Fabaceae	Crop	This study	Ludhiana	Punjab	India	Full	MW791224	2661	Ludhiana,Punjab,India	30.901	75.8573	North West Plain Zone
185	MYMIV	Vigna radiata	Fabaceae	Crop	This study	Hisar	Haryana	India	Full	MW791227	2660	Hisar,Haryana,India	29.1492	75.7217	North West Plain Zone
186	MYMIV	Vigna radiata	Fabaceae	Crop	This study	New Delhi	New Delhi	India	Full	MW791228	2674	New Delhi,New Delhi,India	28.6139	77.209	North West Plain Zone
187	MYMIV	Vigna radiata	Fabaceae	Crop	This study	New Delhi	New Delhi	India	Full	MW791229	2661	New Delhi,New Delhi,India	28.6139	77.209	North West Plain Zone
188	MYMIV	Vigna radiata	Fabaceae	Crop	This study	New Delhi	New Delhi	India	Full	MW791230	2672	New Delhi,New Delhi,India	28.6139	77.209	North West Plain Zone
189	MYMIV	Vigna radiata	Fabaceae	Crop	This study	Kanpur	Uttar Pradesh	India	Full	MW791231	2675	Kanpur,Uttar Pradesh,India	26.4499	80.3319	North East Plain Zone
190	MYMIV	Vigna radiata	Fabaceae	Crop	This study	Jodhpur	Rajasthan	India	Full	MW791232	2653	Jodhpur,Rajasthan,India	26.2389	73.0243	North West Plain Zone
191	MYMIV	Vigna radiata	Fabaceae	Crop	This study	Kanpur	Uttar Pradesh	India	Full	MW814722	2672	Kanpur,Uttar Pradesh,India	26.4499	80.3319	North East Plain Zone
192	MYMIV	Vigna radiata	Fabaceae	Crop	This study	Dholi	Bihar	India	Full	MW814723	2672	Dholi,Bihar,India	25.9931	85.5921	North East Plain Zone
193	MYMIV	Vigna radiata	Fabaceae	Crop	NCBI	Guwahati	Assam	India	Full	OK431080	2654	Guwahati,Assam,India	26.1158	91.7086	North Hill Zone
194	MYMIV	Vigna radiata	Fabaceae	Crop	NCBI	Bhubaneshwar	Odisa	India	Full	OK431084	2655	Bhubaneshwar,Odisa,India	20.2961	85.8245	South Zone
195	MYMIV	Vigna radiata	Fabaceae	Crop	This study	Kanpur	Uttar Pradesh	India	Full	ON853786	2679	Kanpur,Uttar Pradesh,India	26.4499	80.3319	North East Plain Zone
196	MYMIV	Vigna radiata	Fabaceae	Crop	This study	Banda	Uttar Pradesh	India	Full	ON853788	2673	Banda,Uttar Pradesh,India	25.4763	80.3395	North East Plain Zone
197	MYMIV	Vigna radiata	Fabaceae	Crop	This study	Faizabad	Uttar Pradesh	India	Full	ON853789	2668	Faizabad,Uttar Pradesh,India	26.773	82.1458	North East Plain Zone
198	MYMIV	Vigna radiata	Fabaceae	Crop	NCBI	New Delhi	New Delhi	India	Full	OP850815	2674	New Delhi,New Delhi,India	28.6139	77.209	North West Plain Zone
199	MYMIV	Vigna radiata	Fabaceae	Crop	This study	Bhopal	Madhya Pradesh	India	Full	OQ107506	2660	Bhopal,Madhya Pradesh,India	23.2599	77.4126	Central Zone
200	MYMIV	Vigna radiata	Fabaceae	Crop	This study	Bhopal	Madhya Pradesh	India	Full	OQ107507	2661	Bhopal,Madhya Pradesh,India	23.2599	77.4126	Central Zone
201	MYMIV	Vigna radiata	Fabaceae	Crop	This study	Bhopal	Madhya Pradesh	India	Full	OQ107508	2661	Bhopal,Madhya Pradesh,India	23.2599	77.4126	Central Zone
202	MYMIV	Vigna radiata	Fabaceae	Crop	This study	Bhopal	Madhya Pradesh	India	Full	OQ107509	2660	Bhopal,Madhya Pradesh,India	23.2599	77.4126	Central Zone
203	MYMIV	Vigna radiata	Fabaceae	Crop	This study	Bhopal	Madhya Pradesh	India	Full	OQ107510	2661	Bhopal,Madhya Pradesh,India	23.2599	77.4126	Central Zone
204	MYMIV	Vigna radiata	Fabaceae	Crop	This study	Bhopal	Madhya Pradesh	India	Full	OQ107511	2661	Bhopal,Madhya Pradesh,India	23.2599	77.4126	Central Zone
205	MYMIV	Vigna radiata	Fabaceae	Crop	This study	Phanda	Uttar Pradesh	India	Full	OQ107512	2662	Phanda,Uttar Pradesh,India	26.5889	80.0898	North East Plain Zone
206	MYMIV	Vigna radiata	Fabaceae	Crop	This study	Phanda	Uttar Pradesh	India	Full	OQ107513	2672	Phanda,Uttar Pradesh,India	26.5889	80.0898	North East Plain Zone
207	MYMIV	Vigna radiata	Fabaceae	Crop	This study	Obaidullaganj	Madhya Pradesh	India	Full	OQ107515	2660	Obaidullaganj,Madhya Pradesh,India	22.9959	77.5889	Central Zone
208	MYMIV	Vigna radiata	Fabaceae	Crop	This study	Obaidullaganj	Madhya Pradesh	India	Full	OQ107516	2672	Obaidullaganj,Madhya Pradesh,India	22.9959	77.5889	Central Zone
209	MYMIV	Vigna radiata	Fabaceae	Crop	This study	Hoshangabad	Madhya Pradesh	India	Full	OQ107517	2661	Hoshangabad,Madhya Pradesh,India	22.7519	77.7289	Central Zone
210	MYMIV	Vigna radiata	Fabaceae	Crop	This study	Hoshangabad	Madhya Pradesh	India	Full	OQ107518	2672	Hoshangabad,Madhya Pradesh,India	22.7519	77.7289	Central Zone
211	MYMIV	Vigna radiata	Fabaceae	Crop	This study	Hoshangabad	Madhya Pradesh	India	Full	OQ107519	2660	Hoshangabad,Madhya Pradesh,India	22.7519	77.7289	Central Zone
212	MYMIV	Vigna radiata	Fabaceae	Crop	This study	Hoshangabad	Madhya Pradesh	India	Full	OQ107520	2661	Hoshangabad,Madhya Pradesh,India	22.7519	77.7289	Central Zone
213	MYMIV	Vigna radiata	Fabaceae	Crop	This study	Harda	Madhya Pradesh	India	Full	OQ107521	2660	Harda,Madhya Pradesh,India	22.3467	77.089	Central Zone
214	MYMIV	Vigna radiata	Fabaceae	Crop	This study	Harda	Madhya Pradesh	India	Full	OQ107522	2660	Harda,Madhya Pradesh,India	22.3467	77.089	Central Zone
215	MYMIV	Vigna radiata	Fabaceae	Crop	This study	Harda	Madhya Pradesh	India	Full	OQ107523	2671	Harda,Madhya Pradesh,India	22.3467	77.089	Central Zone
216	MYMIV	Vigna radiata	Fabaceae	Crop	This study	Sehore	Madhya Pradesh	India	Full	OQ107524	2672	Sehore,Madhya Pradesh,India	23.2032	77.0844	Central Zone
217	MYMIV	Vigna radiata	Fabaceae	Crop	This study	Sehore	Madhya Pradesh	India	Full	OQ107525	2662	Sehore,Madhya Pradesh,India	23.2032	77.0844	Central Zone
218	MYMIV	Vigna radiata	Fabaceae	Crop	This study	Sehore	Madhya Pradesh	India	Full	OQ107526	2660	Sehore,Madhya Pradesh,India	23.2032	77.0844	Central Zone
219	MYMIV	Vigna radiata	Fabaceae	Crop	This study	Sehore	Madhya Pradesh	India	Full	OQ107527	2661	Sehore,Madhya Pradesh,India	23.2032	77.0844	Central Zone
220	MYMIV	Vigna radiata	Fabaceae	Crop	This study	Indore	Madhya Pradesh	India	Full	OQ107528	2662	Indore,Madhya Pradesh,India	22.7196	75.8577	Central Zone
221	MYMIV	Vigna radiata	Fabaceae	Crop	This study	Indore	Madhya Pradesh	India	Full	OQ107529	2662	Indore,Madhya Pradesh,India	22.7196	75.8577	Central Zone
222	MYMIV	Vigna radiata	Fabaceae	Crop	This study	Dewas	Madhya Pradesh	India	Full	OQ107530	2659	Dewas,Madhya Pradesh,India	22.9676	76.0534	Central Zone
223	MYMIV	Vigna radiata	Fabaceae	Crop	NCBI	Meerut	Uttar Pradesh	India	Full	OR183454	2642	Meerut,Uttar Pradesh,India	28.9845	77.7064	North East Plain Zone
224	MYMIV	Vigna radiata	Fabaceae	Crop	NCBI	Muscat	-	Oman	Full	OR640353	2653	Muscat,Oman	23.588	58.3829	-
225	MYMIV	Vigna radiata	Fabaceae	Crop	NCBI	Muscat	-	Oman	Full	OR640354	2653	Muscat,Oman	23.588	58.3829	-
226	MYMIV	Vigna radiata	Fabaceae	Crop	NCBI	Ludhiana	Punjab	India	partial	DQ515846	1015	Ludhiana,Punjab,India	30.901	75.8573	North West Plain Zone
227	MYMIV	Vigna radiata	Fabaceae	Crop	NCBI	Raipur	Chhattisgarh	India	partial	MN026272	951	Raipur,Chhattisgarh,India	21.2514	81.6296	Central Zone
228	MYMIV	Vigna radiata	Fabaceae	Crop	NCBI	Ludhiana	Punjab	India	partial	MT944951	878	Ludhiana,Punjab,India	30.901	75.8573	North West Plain Zone
229	MYMIV	Vigna radiata	Fabaceae	Crop	NCBI	Ludhiana	Punjab	India	partial	MT944952	880	Ludhiana,Punjab,India	30.901	75.8573	North West Plain Zone
230	MYMIV	Vigna radiata	Fabaceae	Crop	NCBI	Ludhiana	Punjab	India	partial	MT944953	898	Ludhiana,Punjab,India	30.901	75.8573	North West Plain Zone
231	MYMIV	Vigna radiata	Fabaceae	Crop	NCBI	Ludhiana	Punjab	India	partial	MT944954	886	Ludhiana,Punjab,India	30.901	75.8573	North West Plain Zone
232	MYMIV	Vigna radiata	Fabaceae	Crop	NCBI	Ludhiana	Punjab	India	partial	MT944955	892	Ludhiana,Punjab,India	30.901	75.8573	North West Plain Zone
233	MYMIV	Vigna radiata	Fabaceae	Crop	NCBI	Ludhiana	Punjab	India	partial	MT944956	890	Ludhiana,Punjab,India	30.901	75.8573	North West Plain Zone
234	MYMIV	Vigna radiata	Fabaceae	Crop	NCBI	Ludhiana	Punjab	India	partial	MT944965	824	Ludhiana,Punjab,India	30.901	75.8573	North West Plain Zone
235	MYMIV	Vigna radiata	Fabaceae	Crop	NCBI	Ludhiana	Punjab	India	partial	MT944966	863	Ludhiana,Punjab,India	30.901	75.8573	North West Plain Zone
236	MYMIV	Vigna radiata	Fabaceae	Crop	NCBI	Ludhiana	Punjab	India	partial	MT944967	860	Ludhiana,Punjab,India	30.901	75.8573	North West Plain Zone
237	MYMIV	Vigna radiata	Fabaceae	Crop	NCBI	Ludhiana	Punjab	India	partial	MT944968	840	Ludhiana,Punjab,India	30.901	75.8573	North West Plain Zone
238	MYMIV	Vigna radiata	Fabaceae	Crop	NCBI	Ludhiana	Punjab	India	partial	MT944970	860	Ludhiana,Punjab,India	30.901	75.8573	North West Plain Zone
239	MYMIV	Vigna radiata	Fabaceae	Crop	NCBI	Ludhiana	Punjab	India	partial	MT944971	841	Ludhiana,Punjab,India	30.901	75.8573	North West Plain Zone
240	MYMIV	Vigna radiata	Fabaceae	Crop	NCBI	Ludhiana	Punjab	India	partial	MT944972	835	Ludhiana,Punjab,India	30.901	75.8573	North West Plain Zone
241	MYMIV	Vigna radiata	Fabaceae	Crop	NCBI	Ludhiana	Punjab	India	partial	MT944974	258	Ludhiana,Punjab,India	30.901	75.8573	North West Plain Zone
242	MYMIV	Vigna radiata	Fabaceae	Crop	NCBI	Ludhiana	Punjab	India	partial	MT944975	837	Ludhiana,Punjab,India	30.901	75.8573	North West Plain Zone
243	MYMIV	Vigna radiata	Fabaceae	Crop	NCBI	Ludhiana	Punjab	India	partial	MT944976	484	Ludhiana,Punjab,India	30.901	75.8573	North West Plain Zone
244	MYMIV	Vigna radiata	Fabaceae	Crop	NCBI	Ludhiana	Punjab	India	partial	MT944977	855	Ludhiana,Punjab,India	30.901	75.8573	North West Plain Zone
245	MYMIV	Vigna radiata	Fabaceae	Crop	NCBI	Ludhiana	Punjab	India	partial	MT944978	832	Ludhiana,Punjab,India	30.901	75.8573	North West Plain Zone
246	MYMIV	Vigna radiata	Fabaceae	Crop	NCBI	Ludhiana	Punjab	India	partial	MT944979	821	Ludhiana,Punjab,India	30.901	75.8573	North West Plain Zone
247	MYMIV	Vigna radiata	Fabaceae	Crop	NCBI	Kadapa	Andhra Pradesh	India	partial	OP677560	861	Kadapa,Andhra Pradesh,India	14.4723	78.8247	South Zone
248	MYMIV	Vigna radiata	Fabaceae	Crop	NCBI	Kurnool	Andhra Pradesh	India	partial	OP677561	724	Kurnool,Andhra Pradesh,India	15.8281	78.0373	South Zone
249	MYMIV	Vigna stipulacea	Fabaceae	Crop	This study	Raichur	Karnataka	India	Full	MN698281	2656	Raichur,Karnataka,India	16.216	77.3566	South Zone
250	MYMIV	Vigna unguiculata	Fabaceae	Crop	NCBI	New Delhi	New Delhi	India	Full	AF503580	2670	New Delhi,New Delhi,India	28.6139	77.209	North West Plain Zone
251	MYMIV	Vigna unguiculata	Fabaceae	Crop	NCBI	New Delhi	New Delhi	India	Full	AY939925	2669	New Delhi,New Delhi,India	28.6139	77.209	North West Plain Zone
252	MYMIV	Vigna unguiculata	Fabaceae	Crop	NCBI	Faisalabad	-	Pakistan	Full	FM202446	2660	Faisalabad,Pakistan	31.4504	73.135	-
253	MYMIV	Vigna unguiculata	Fabaceae	Crop	NCBI	Bogor	-	Indonesia	Full	JN368440	2652	Bogor,Indonesia	-6.59517	106.808	-
254	MYMIV	Vigna unguiculata	Fabaceae	Crop	NCBI	Purwakarta	-	Indonesia	Full	JN368441	2652	Purwakarta,Indonesia	-6.54067	107.446	-
255	MYMIV	Vigna unguiculata	Fabaceae	Crop	NCBI	Purwakarta	-	Indonesia	Full	JN368442	2652	Purwakarta,Indonesia	-6.54067	107.446	-
256	MYMIV	Vigna unguiculata	Fabaceae	Crop	NCBI	Tanjung	Brebes	Indonesia	Full	JN368443	2652	Tanjung,Brebes,Indonesia	-6.88706	108.865	-
257	MYMIV	Vigna unguiculata	Fabaceae	Crop	NCBI	Wanasari	Brebes	Indonesia	Full	JN368444	2640	Wanasari,Brebes,Indonesia	-6.86467	109.001	-
258	MYMIV	Vigna unguiculata	Fabaceae	Crop	NCBI	Rembang	-	Indonesia	Full	JN368445	2652	Rembang,Indonesia	-6.70937	111.341	-
259	MYMIV	Vigna unguiculata	Fabaceae	Crop	NCBI	Ranchi	Jharkhand	India	Full	KY556680	2654	Ranchi,Jharkhand,India	23.3441	85.3096	Central Zone
260	MYMIV	Vigna unguiculata	Fabaceae	Crop	NCBI	Varanasi	Uttar Pradesh	India	Full	MT671431	2670	Varanasi,Uttar Pradesh,India	25.3176	82.9739	North East Plain Zone
261	MYMIV	Vigna unguiculata	Fabaceae	Crop	This study	Ludhiana	Punjab	India	Full	MW717972	2658	Ludhiana,Punjab,India	30.901	75.8573	North West Plain Zone
262	MYMIV	Vigna unguiculata	Fabaceae	Crop	This study	Raichur	Karnataka	India	Full	MW814720	2656	Raichur,Karnataka,India	16.216	77.3566	South Zone
263	MYMIV	Vigna unguiculata	Fabaceae	Crop	This study	Kanpur	Uttar Pradesh	India	Full	ON853782	2669	Kanpur,Uttar Pradesh,India	26.4499	80.3319	North East Plain Zone
264	MYMIV	Vigna unguiculata	Fabaceae	Crop	This study	Kanpur	Uttar Pradesh	India	Full	ON853783	2671	Kanpur,Uttar Pradesh,India	26.4499	80.3319	North East Plain Zone
265	MYMIV	Vigna unguiculata	Fabaceae	Crop	This study	Kanpur	Uttar Pradesh	India	Full	ON853784	2671	Kanpur,Uttar Pradesh,India	26.4499	80.3319	North East Plain Zone
266	MYMIV	Vigna unguiculata	Fabaceae	Crop	This study	Kanpur	Uttar Pradesh	India	Full	ON853785	2669	Kanpur,Uttar Pradesh,India	26.4499	80.3319	North East Plain Zone
267	MYMIV	Vigna unguiculata	Fabaceae	Crop	This study	Kanpur	Uttar Pradesh	India	Full	ON853787	2668	Kanpur,Uttar Pradesh,India	26.4499	80.3319	North East Plain Zone
268	MYMIV	Vigna unguiculata	Fabaceae	Crop	This study	Kanpur	Uttar Pradesh	India	Full	ON853791	2669	Kanpur,Uttar Pradesh,India	26.4499	80.3319	North East Plain Zone
269	MYMIV	Vigna unguiculata	Fabaceae	Crop	NCBI	Kanpur	Uttar Pradesh	India	partial	DQ515847	1023	Kanpur,Uttar Pradesh,India	26.4499	80.3319	North East Plain Zone
270	MYMIV	Vigna unguiculata	Fabaceae	Crop	NCBI	Meerut	Uttar Pradesh	India	partial	DQ515849	1023	Meerut,Uttar Pradesh,India	28.9845	77.7064	North East Plain Zone
271	MYMIV	Vigna unguiculata	Fabaceae	Crop	NCBI	Bareilly	Uttar Pradesh	India	partial	DQ515852	1024	Bareilly,Uttar Pradesh,India	28.3724	79.4267	North East Plain Zone
272	MYMV	Glycine max	Fabaceae	Crop	NCBI	Madurai	Tamilnadu	India	full	AJ582267	2676	Madurai,Tamilnadu,India	9.9252	78.1198	South Zone
273	MYMV	Glycine max	Fabaceae	Crop	NCBI	Tirupati	Andhra Pradesh	India	partial	KC683814	655	Tirupati,Andhra Pradesh,India	13.6288	79.4192	South Zone
274	MYMV	Phaseolus vulgaris	Fabaceae	Crop	NCBI	Bangkok	-	Thailand	full	D14704	2675	Bangkok, Thailand	13.7784	100.505	-
275	MYMV	Pongamia pinnata	Fabaceae	Weed	NCBI	Hyderabad	Telangana	India	partial	KJ131001	775	Hyderabad,Telangana,India	17.4065	78.4772	South Zone
276	MYMV	Rhynchosia capitata	Fabaceae	Crop	NCBI	Mianwali	Kundian	Pakistan	full	FM242702	2676	Mianwali,Kundian,Pakistan	32.4525	71.4834	-
277	MYMV	Rhynchosia capitata	Fabaceae	Crop	NCBI	Mianwali	Kundian	Pakistan	full	FM955607	2676	Mianwali,Kundian,Pakistan	32.4525	71.4834	-
278	MYMV	Vigna aconitifolia	Fabaceae	Crop	NCBI	Namakkal	Tamilnadu	India	full	DQ865202	2656	Namakkal,Tamilnadu,India	11.2194	78.1678	South Zone
279	MYMV	Vigna aconitifolia	Fabaceae	Crop	NCBI	Namakkal	Tamilnadu	India	full	DQ865203	2679	Namakkal,Tamilnadu,India	11.2194	78.1678	South Zone
280	MYMV	Vigna aconitifolia	Fabaceae	Crop	This study	Belgaum	Karnataka	India	full	MN698291	2656	Belgaum,Karnataka,India	15.8497	74.4977	South Zone
281	MYMV	Vigna aconitifolia	Fabaceae	Crop	This study	Belgaum	Karnataka	India	full	MN698292	2677	Belgaum,Karnataka,India	15.8497	74.4977	South Zone
282	MYMV	Vigna aconitifolia	Fabaceae	Crop	This study	Belgaum	Karnataka	India	full	MN698296	2677	Belgaum,Karnataka,India	15.8497	74.4977	South Zone
283	MYMV	Vigna mungo	Fabaceae	Crop	NCBI	Vamban	Tamilnadu	India	full	AF262064	2676	Vamban,Tamilnadu,India	10.3704	78.9272	South Zone
284	MYMV	Vigna mungo	Fabaceae	Crop	NCBI	Vamban	Tamilnadu	India	full	AJ132574	2656	Vamban,Tamilnadu,India	10.3704	78.9272	South Zone
285	MYMV	Vigna mungo	Fabaceae	Crop	NCBI	Vamban	Tamilnadu	India	full	AJ439057	2660	Vamban,Tamilnadu,India	10.3704	78.9272	South Zone
286	MYMV	Vigna mungo	Fabaceae	Crop	NCBI	Vamban	Tamilnadu	India	full	AJ439058	2656	Vamban,Tamilnadu,India	10.3704	78.9272	South Zone
287	MYMV	Vigna mungo	Fabaceae	Crop	NCBI	Vamban	Tamilnadu	India	full	AJ439059	2656	Vamban,Tamilnadu,India	10.3704	78.9272	South Zone
288	MYMV	Vigna mungo	Fabaceae	Crop	NCBI	Vamban	Tamilnadu	India	full	DQ400849	2669	Vamban,Tamilnadu,India	10.3704	78.9272	South Zone
289	MYMV	Vigna mungo	Fabaceae	Crop	NCBI	New Delhi	New Delhi	India	full	JQ398670	2679	New Delhi,New Delhi,India	28.6139	77.209	North West Plain Zone
290	MYMV	Vigna mungo	Fabaceae	Crop	NCBI	Coimbatore	Tamilnadu	India	full	KC911724	2653	Coimbatore,Tamilnadu,India	11.0168	76.9558	South Zone
291	MYMV	Vigna mungo	Fabaceae	Crop	NCBI	Vamban	Tamilnadu	India	full	KC911725	2673	Vamban,Tamilnadu,India	10.3704	78.9272	South Zone
292	MYMV	Vigna mungo	Fabaceae	Crop	NCBI	Vamban	Tamilnadu	India	full	KC911726	2674	Vamban,Tamilnadu,India	10.3704	78.9272	South Zone
293	MYMV	Vigna mungo	Fabaceae	Crop	NCBI	Vamban	Tamilnadu	India	full	KC911727	2648	Vamban,Tamilnadu,India	10.3704	78.9272	South Zone
294	MYMV	Vigna mungo	Fabaceae	Crop	NCBI	Vamban	Tamilnadu	India	full	KC911728	2670	Vamban,Tamilnadu,India	10.3704	78.9272	South Zone
295	MYMV	Vigna mungo	Fabaceae	Crop	NCBI	Coimbatore	Tamilnadu	India	full	KC911729	2683	Coimbatore,Tamilnadu,India	11.0168	76.9558	South Zone
296	MYMV	Vigna mungo	Fabaceae	Crop	NCBI	Coimbatore	Tamilnadu	India	full	KC911730	2681	Coimbatore,Tamilnadu,India	11.0168	76.9558	South Zone
297	MYMV	Vigna mungo	Fabaceae	Crop	NCBI	Tirunelveli	Tamilnadu	India	full	KC911731	2651	Tirunelveli,Tamilnadu,India	8.71502	77.7656	South Zone
298	MYMV	Vigna mungo	Fabaceae	Crop	NCBI	Tirupati	Andhra Pradesh	India	full	KF928962	2668	Tirupati,Andhra Pradesh,India	13.6288	79.4192	South Zone
299	MYMV	Vigna mungo	Fabaceae	Crop	NCBI	Tirupati	Andhra Pradesh	India	full	KF947526	2635	Tirupati,Andhra Pradesh,India	13.6288	79.4192	South Zone
300	MYMV	Vigna mungo	Fabaceae	Crop	This study	Raichur	Karnataka	India	full	MN698278	2656	Raichur,Karnataka,India	16.216	77.3566	South Zone
301	MYMV	Vigna mungo	Fabaceae	Crop	This study	Raichur	Karnataka	India	full	MN698279	2677	Raichur,Karnataka,India	16.216	77.3566	South Zone
302	MYMV	Vigna mungo	Fabaceae	Crop	This study	Raichur	Karnataka	India	full	MT027039	2677	Raichur,Karnataka,India	16.216	77.3566	South Zone
303	MYMV	Vigna mungo	Fabaceae	Crop	NCBI	East Godavari	Andhra Pradesh	India	full	MT312255	2680	East Godavari,Andhra Pradesh,India	17.3212	82.0407	South Zone
304	MYMV	Vigna mungo	Fabaceae	Crop	NCBI	Prakasam	Andhra Pradesh	India	full	MT312256	2654	Prakasam,Andhra Pradesh,India	15.7596	79.3751	South Zone
305	MYMV	Vigna mungo	Fabaceae	Crop	NCBI	Kurnool	Andhra Pradesh	India	full	MT318837	2656	Kurnool,Andhra Pradesh,India	15.8281	78.0373	South Zone
306	MYMV	Vigna mungo	Fabaceae	Crop	This study	Ludhiana	Punjab	India	full	MW791241	2675	Ludhiana,Punjab,India	30.901	75.8573	North West Plain Zone
307	MYMV	Vigna mungo	Fabaceae	Crop	This study	Raichur	Karnataka	India	full	MW814717	2679	Raichur,Karnataka,India	16.216	77.3566	South Zone
308	MYMV	Vigna mungo	Fabaceae	Crop	NCBI	Vamban	Tamilnadu	India	full	MZ130504	2655	Vamban,Tamilnadu,India	10.3704	78.9272	South Zone
309	MYMV	Vigna mungo	Fabaceae	Crop	NCBI	Vamban	Tamilnadu	India	full	MZ130505	2655	Vamban,Tamilnadu,India	10.3704	78.9272	South Zone
310	MYMV	Vigna mungo	Fabaceae	Crop	NCBI	Vamban	Tamilnadu	India	full	MZ130506	2655	Vamban,Tamilnadu,India	10.3704	78.9272	South Zone
311	MYMV	Vigna mungo	Fabaceae	Crop	NCBI	Bapatla	Andhra Pradesh	India	full	MZ356197	2671	Bapatla,Andhra Pradesh,India	15.9076	80.4657	South Zone
312	MYMV	Vigna mungo	Fabaceae	Crop	NCBI	Tenali	Andhra Pradesh	India	full	OP432257	2656	Tenali,Andhra Pradesh,India	16.2392	80.6435	South Zone
313	MYMV	Vigna mungo	Fabaceae	Crop	NCBI	East Godavari	Andhra Pradesh	India	full	OP432258	2562	East Godavari,Andhra Pradesh,India	17.3212	82.0407	South Zone
314	MYMV	Vigna mungo	Fabaceae	Crop	NCBI	Tirupati	Andhra Pradesh	India	full	OR344932	2666	Tirupati,Andhra Pradesh,India	13.6288	79.4192	South Zone
315	MYMV	Vigna mungo	Fabaceae	Crop	NCBI	Tirupati	Andhra Pradesh	India	partial	KC683813	289	Tirupati,Andhra Pradesh,India	13.6288	79.4192	South Zone
316	MYMV	Vigna mungo	Fabaceae	Crop	NCBI	Tirupati	Andhra Pradesh	India	partial	KC683816	655	Tirupati,Andhra Pradesh,India	13.6288	79.4192	South Zone
317	MYMV	Vigna mungo	Fabaceae	Crop	NCBI	East Godavari	Andhra Pradesh	India	partial	MT071114	633	East Godavari,Andhra Pradesh,India	17.3212	82.0407	South Zone
318	MYMV	Vigna mungo	Fabaceae	Crop	NCBI	Krishna	Andhra Pradesh	India	partial	MT270286	759	Krishna,Andhra Pradesh,India	16.5621	80.8536	South Zone
319	MYMV	Vigna mungo	Fabaceae	Crop	NCBI	Kurnool	Andhra Pradesh	India	partial	MT270287	762	Kurnool,Andhra Pradesh,India	15.8281	78.0373	South Zone
320	MYMV	Vigna mungo	Fabaceae	Crop	NCBI	Prakasam	Andhra Pradesh	India	partial	MT318839	830	Prakasam,Andhra Pradesh,India	15.7596	79.3751	South Zone
321	MYMV	Vigna mungo	Fabaceae	Crop	NCBI	Vamban	Tamilnadu	India	partial	OR468241	830	Vamban,Tamilnadu,India	10.3704	78.9272	South Zone
322	MYMV	Vigna mungo	Fabaceae	Crop	NCBI	Coimbatore	Tamilnadu	India	partial	OR468242	815	Coimbatore,Tamilnadu,India	11.0168	76.9558	South Zone
323	MYMV	Vigna radiata	Fabaceae	Crop	NCBI	Hanoi	-	Vietnam	full	JX244177	2678	Hanoi,Vietnam	21.0278	105.834	-
324	MYMV	Vigna radiata	Fabaceae	Crop	NCBI	Hanoi	-	Vietnam	full	JX244178	2678	Hanoi,Vietnam	21.0278	105.834	-
325	MYMV	Vigna radiata	Fabaceae	Crop	NCBI	Hanoi	-	Vietnam	full	JX244179	2678	Hanoi,Vietnam	21.0278	105.834	-
326	MYMV	Vigna radiata	Fabaceae	Crop	NCBI	Hanoi	-	Vietnam	full	JX244180	2678	Hanoi,Vietnam	21.0278	105.834	-
327	MYMV	Vigna radiata	Fabaceae	Crop	NCBI	Hanoi	-	Vietnam	full	JX244181	2677	Hanoi,Vietnam	21.0278	105.834	-
328	MYMV	Vigna radiata	Fabaceae	Crop	NCBI	Coimbatore	Tamilnadu	India	full	KP319016	2649	Coimbatore,Tamilnadu,India	11.0168	76.9558	South Zone
329	MYMV	Vigna radiata	Fabaceae	Crop	NCBI	Coimbatore	Tamilnadu	India	full	KP319017	2656	Coimbatore,Tamilnadu,India	11.0168	76.9558	South Zone
330	MYMV	Vigna radiata	Fabaceae	Crop	NCBI	Dhaka	-	Bangladesh	full	KY303697	2654	Dhaka,Bangladesh	23.8041	90.4152	-
331	MYMV	Vigna radiata	Fabaceae	Crop	NCBI	Pune	Maharashtra	India	full	LC651663	2687	Pune,Maharashtra,India	18.536	73.8519	Central Zone
332	MYMV	Vigna radiata	Fabaceae	Crop	NCBI	Coimbatore	Tamilnadu	India	full	MK317962	2679	Coimbatore,Tamilnadu,India	11.0168	76.9558	South Zone
333	MYMV	Vigna radiata	Fabaceae	Crop	This study	Dharwad	Karnataka	India	full	MN602420	2678	Dharwad,Karnataka,India	15.4589	75.0078	South Zone
334	MYMV	Vigna radiata	Fabaceae	Crop	This study	Dharwad	Karnataka	India	full	MN602426	2677	Dharwad,Karnataka,India	15.4589	75.0078	South Zone
335	MYMV	Vigna radiata	Fabaceae	Crop	This study	Belgaum	Karnataka	India	full	MN602428	2679	Belgaum,Karnataka,India	15.8497	74.4977	South Zone
336	MYMV	Vigna radiata	Fabaceae	Crop	This study	Hyderabad	Telangana	India	full	MN698274	2677	Hyderabad,Telangana,India	17.4065	78.4772	South Zone
337	MYMV	Vigna radiata	Fabaceae	Crop	This study	Hyderabad	Telangana	India	full	MN698276	2677	Hyderabad,Telangana,India	17.4065	78.4772	South Zone
338	MYMV	Vigna radiata	Fabaceae	Crop	This study	Ludhiana	Punjab	India	full	MW791240	2674	Ludhiana,Punjab,India	30.901	75.8573	North West Plain Zone
339	MYMV	Vigna radiata	Fabaceae	Crop	This study	New Delhi	New Delhi	India	full	MW791242	2671	New Delhi,New Delhi,India	28.6139	77.209	North West Plain Zone
340	MYMV	Vigna radiata	Fabaceae	Crop	This study	New Delhi	New Delhi	India	full	MW791243	2673	New Delhi,New Delhi,India	28.6139	77.209	North West Plain Zone
341	MYMV	Vigna radiata	Fabaceae	Crop	This study	Dharwad	Karnataka	India	full	MW791244	2678	Dharwad,Karnataka,India	15.4589	75.0078	South Zone
342	MYMV	Vigna radiata	Fabaceae	Crop	This study	Bagalkot	Karnataka	India	full	MW814719	2677	Bagalkot,Karnataka,India	16.1691	75.6615	South Zone
343	MYMV	Vigna radiata	Fabaceae	Crop	NCBI	Begusarai	Bihar	India	full	OK431082	2675	Begusarai,Bihar,India	25.4182	86.1272	North East Plain Zone
344	MYMV	Vigna radiata	Fabaceae	Crop	NCBI	Tirupati	Andhra Pradesh	India	full	OP442513	2677	Tirupati,Andhra Pradesh,India	13.6288	79.4192	South Zone
345	MYMV	Vigna radiata	Fabaceae	Crop	This study	Dharwad	Karnataka	India	full	OQ123520	2677	Dharwad,Karnataka,India	15.4589	75.0078	South Zone
346	MYMV	Vigna radiata	Fabaceae	Crop	NCBI	Guntur	Andhra Pradesh	India	full	OQ589855	2655	Guntur,Andhra Pradesh,India	16.3067	80.4365	South Zone
347	MYMV	Vigna radiata	Fabaceae	Crop	NCBI	Bengaluru	Karnataka	India	partial	MH885653	875	Bengaluru,Karnataka,India	12.9716	77.5946	South Zone
348	MYMV	Vigna stipulacea	Fabaceae	Crop	This study	Raichur	Karnataka	India	full	MN698283	2677	Raichur,Karnataka,India	16.216	77.3566	South Zone
349	MYMV	Vigna unguiculata	Fabaceae	Crop	This study	Raichur	Karnataka	India	full	MW814716	2676	Raichur,Karnataka,India	16.216	77.3566	South Zone
350	RhYMIV	Rhynchosia minima	Fabaceae	Crop	NCBI	Thiruvananthapuram	Kerala	India	Full	HM777510	2679	Thiruvananthapuram,Kerala,India	8.52825	76.9269	South Zone
351	RhYMIV	Rhynchosia minima	Fabaceae	Crop	NCBI	Thiruvananthapuram	Kerala	India	Full	HM777511	2679	Thiruvananthapuram,Kerala,India	8.52825	76.9269	South Zone
352	RhYMIV	Rhynchosia minima	Fabaceae	Crop	NCBI	Thiruvananthapuram	Kerala	India	Full	HM777512	2679	Thiruvananthapuram,Kerala,India	8.52825	76.9269	South Zone
353	RhYMIV	Rhynchosia minima	Fabaceae	Crop	NCBI	Thiruvananthapuram	Kerala	India	Full	HQ141675	2679	Thiruvananthapuram,Kerala,India	8.52825	76.9269	South Zone
354	RhYMV	Phaseolus vulgaris	Fabaceae	Crop	NCBI	Gandhinagar	Gujarat	India	Full	KP752091	2645	Gandhinagar,Gujarat,India	23.2206	72.64	Central Zone
355	RhYMV	Rhynchosia minima	Fabaceae	Crop	NCBI	Lahore	-	Pakistan	Full	AM999982	2639	Lahore,Pakistan	31.5268	74.3495	-
356	RhYMV	Rhynchosia minima	Fabaceae	Crop	NCBI	Lahore	-	Pakistan	Full	FM208848	2649	Lahore,Pakistan	31.5268	74.3495	-
357	RhYMV	Rhynchosia minima	Fabaceae	Crop	NCBI	Kanpur	Uttar Pradesh	India	Full	OQ269468	2658	Kanpur,Uttar Pradesh,India	26.4499	80.3319	North East Plain Zone
358	SbCBV	Abelmoschus esculentus	Malvaceae	Crop	NCBI	Yaounde	-	Cameroon	Full	KT444616	2649	Yaounde,Cameroon	3.85765	11.5172	-
359	SbCBV	Asystasia gangetica	Acanthaceae	Weed	NCBI	Porto-Novo	-	Benin	Full	KT454818	2646	Porto-Novo,Benin	6.49661	2.61541	-
360	SbCBV	Centrosema pubescens	Fabaceae	Weed	NCBI	Abuja	-	Nigeria	Full	GQ472988	2647	Abuja,Nigeria	9.0768	7.40043	-
361	SbCBV	Centrosema pubescens	Fabaceae	Weed	NCBI	Yaounde	-	Cameroon	Full	KT444618	2648	Yaounde,Cameroon	3.85765	11.5172	-
362	SbCBV	Centrosema pubescens	Fabaceae	Weed	NCBI	Abuja	-	Nigeria	Full	KT454810	2648	Abuja,Nigeria	9.0768	7.40043	-
363	SbCBV	Glycine max	Fabaceae	Crop	NCBI	Abuja	-	Nigeria	Full	GQ472986	2647	Abuja,Nigeria	9.0768	7.40043	-
364	SbCBV	Manihot esculenta	Euphorbiaceae	Crop	NCBI	Yaounde	-	Cameroon	Full	KT444614	2650	Yaounde,Cameroon	3.85765	11.5172	-
365	SbCBV	Manihot esculenta	Euphorbiaceae	Crop	NCBI	Lome	-	Togo	Full	KT454814	2649	Lome,Togo	6.12595	1.22506	-
366	SbCBV	Sida acuta	Malvaceae	Weed	NCBI	Abuja	-	Nigeria	Full	KT444612	2649	Abuja,Nigeria	9.0768	7.40043	-
367	SbCBV	Sida cordifolia	Malvaceae	Weed	NCBI	Lome	-	Togo	Full	KT454812	2648	Lome,Togo	6.12595	1.22506	-
368	SbCBV	Solanum lycopersicum	Solanaceae	Crop	NCBI	Lome	-	Togo	Full	KT454816	2649	Lome,Togo	6.12595	1.22506	-
369	VbSMV	Mucuna pruriens	Fabaceae	Crop	NCBI	Lucknow	Uttar Pradesh	India	Full	FN543426	2657	Lucknow,Uttar Pradesh,India	26.8467	80.9462	North East Plain Zone
370	VbSMV	Mucuna pruriens	Fabaceae	Crop	NCBI	Lucknow	Uttar Pradesh	India	Partial	KY509042	544	Lucknow,Uttar Pradesh,India	26.8467	80.9462	North East Plain Zone
*Virus: RhYMV= Rhynchosia yellow mosaic virus, CsYMV= Cajanus scarabaeoides yellow mosaic virus, MYMV= Mungbean yellow mosaic virus, HgYMV= Horsegram yellow mosaic virus, VbSMV= Velvet bean severe mosaic virus, RhYMIV= Rhynchosia yellow mosaic India virus, MYMIV= Mungbean yellow mosaic India virus, KuMV= Kudzu mosaic virus, DeMV= Desmodium mottle virus, DoYMV= Dolichos yellow mosaic virus, SbCBV=…
