# Supplementary material for: Exploring distribution and genomic diversity of begomoviruses associated with yellow mosaic disease of legume crops from India, highlighting the dominance of mungbean yellow mosaic India virus
Source: Front Microbiol. 2024 Aug 27;15:1451986. doi: 10.3389/fmicb.2024.1451986 (PMC11385007; doi:10.3389/fmicb.2024.1451986)
Supplement: Supplementary file 10 [file Table_6.XLSX]

## Sheet: National
Supplementary Table S6: Computation of diversity indices based on DNA-A-related data of legumoviruses in India
Summary of data in terms of number of hosts(#hosts), Number of Locations (#locations) and Total data points (#DPs)
Virus	#hosts	#locations	#DPs
CsYMV	1	1	1
DoYMV	8	12	43
HgYMV	21	30	60
MYMIV	24	75	324
MYMV	26	40	146
RhYMIV	1	1	2
RhYMV	4	4	4
VbSMV	1	1	1
Total	86	164	581
Computation of diversity indices based on data points
% Abundance					Shannon-Weiner Diversity index (H')					Dominance index (d)
Virus	#hosts	#locations	#DPs		Virus	#hosts	#locations	#DPs		Virus	#hosts	#locations	#DPs			Species richness index (Dmg)
CsYMV	1.16279	0.609756	0.172117		CsYMV	-0.0517947	-0.0310967	-0.0109548		CsYMV	0.0116279	0.00609756	0.00172117			#hosts	#locations	#DPs
DoYMV	9.30233	7.31707	7.40103		DoYMV	-0.220921	-0.191339	-0.19269		DoYMV	0.0930233	0.0731707	0.0740103			1.5715	1.37258	1.09981
HgYMV	24.4186	18.2927	10.327		HgYMV	-0.34426	-0.310732	-0.234465		HgYMV	0.244186	0.182927	0.10327
MYMIV	27.907	45.7317	55.7659		MYMIV	-0.356175	-0.357795	-0.325677		MYMIV	0.27907	0.457317	0.557659			Species eveness index
MYMV	30.2326	24.3902	25.1291		MYMV	-0.361657	-0.344143	-0.347069		MYMV	0.302326	0.243902	0.251291			#hosts	#locations	#DPs
RhYMIV	1.16279	0.609756	0.344234		RhYMIV	-0.0517947	-0.0310967	-0.0195236		RhYMIV	0.0116279	0.00609756	0.00344234			0.760347	0.667426	0.565349
RhYMV	4.65116	2.43902	0.688468		RhYMV	-0.1427	-0.0905749	-0.0342751		RhYMV	0.0465116	0.0243902	0.00688468
VbSMV	1.16279	0.609756	0.172117		VbSMV	-0.0517947	-0.0310967	-0.0109548		VbSMV	0.0116279	0.00609756	0.00172117
					H'	1.5811	1.38787	1.17561		1/d
					ENS	4.86029	4.00632	3.24012		CsYMV	86	164	581
					Higher the 'h' value indicates higher the diversity of species w.r.t their proportionate numbers in comparision with number of individuals of other species in the same community.					DoYMV	10.75	13.6667	13.5116
										HgYMV	4.09524	5.46667	9.68333
										MYMIV	3.58333	2.18667	1.79321
										MYMV	3.30769	4.1	3.97945
										RhYMIV	86	164	290.5
										RhYMV	21.5	41	145.25
										VbSMV	86	164	581
										1/d – Reciprocal of Berger and Parker (1970) dominance index (d) indicates increase in abundance and decrease in dominance with the increase in 1/d value.

## Sheet: Zone-wise
Supplementary Table S6: Computation of diversity indices based on DNA-A-related data of legumoviruses in India
Computation of diversity indices across five agro-climatic zones (Note: North hill zone excluded from the analysis due to low sample size)
South Zone					Central Zone					North east plain zone					North west plain zone					North hill zone
Virus	# hosts	# locations	#DPs		Virus	# hosts	# locations	#DPs		Virus	# hosts	# locations	#DPs		Virus	# hosts	# locations	#DPs		Virus	# hosts	# locations	#DPs
DoYMV	2	6	11		CsYMV	1	1	1		DoYMV	7	3	26		DoYMV	1	1	4		MYMIV	6	5	10
MYMIV	11	22	72		DoYMV	1	2	2		MYMIV	8	20	75		MYMIV	9	6	56
MYMV	14	21	74		MYMIV	12	22	111		MYMV	8	3	22		MYMV	13	11	44
HgYMV	21	30	60		MYMV	3	5	6		RhYMV	2	2	2		Total	23	18	104
RhYMIV	1	1	2		RhYMV	2	2	2		VbSMV	1	1	1
Total	49	80	219		Total	19	32	122		Total	26	29	126
% Abundance					% Abundance					% Abundance					% Abundance
	# hosts	# locations	#DPs			# hosts	# locations	#DPs			# hosts	# locations	#DPs			# hosts	# locations	#DPs
DoYMV	4.08163	7.5	5.02283		CsYMV	5.26316	3.125	0.819672		DoYMV	26.9231	10.3448	20.6349		DoYMV	4.34783	5.55556	3.84615
MYMIV	22.449	27.5	32.8767		DoYMV	5.26316	6.25	1.63934		MYMIV	30.7692	68.9655	59.5238		MYMIV	39.1304	33.3333	53.8462
MYMV	28.5714	26.25	33.79		MYMIV	63.1579	68.75	90.9836		MYMV	30.7692	10.3448	17.4603		MYMV	56.5217	61.1111	42.3077
HgYMV	42.8571	37.5	27.3973		MYMV	15.7895	15.625	4.91803		RhYMV	7.69231	6.89655	1.5873
RhYMIV	2.04082	1.25	0.913242		RhYMV	10.5263	6.25	1.63934		VbSMV	3.84615	3.44828	0.793651
Shannon-Weiner Diversity index (H')					Shannon-Weiner Diversity index (H')					Shannon-Weiner Diversity index (H')					Shannon-Weiner Diversity index (H')
	# hosts	# locations	#DPs			# hosts	# locations	#DPs			# hosts	# locations	#DPs			# hosts	# locations	#DPs
DoYMV	-0.130558	-0.19427	-0.150242		CsYMV	-0.15497	-0.108304	-0.0393772		DoYMV	-0.353281	-0.234691	-0.325657		DoYMV	-0.136326	-0.160576	-0.125311
MYMIV	-0.335371	-0.355021	-0.365722		DoYMV	-0.15497	-0.173287	-0.0673914		MYMIV	-0.362663	-0.256251	-0.308806		MYMIV	-0.367149	-0.366204	-0.333329
MYMV	-0.357932	-0.351095	-0.366623		MYMIV	-0.290231	-0.257602	-0.0859712		MYMV	-0.362663	-0.234691	-0.304724		MYMV	-0.322482	-0.300958	-0.363931
HgYMV	-0.363128	-0.367811	-0.35472		MYMV	-0.291446	-0.290047	-0.148144		RhYMV	-0.197304	-0.184424	-0.065764		H'	0.83911	0.80979	0.837334
RhYMIV	-0.0794249	-0.0547753	-0.0428852		RhYMV	-0.236978	-0.173287	-0.0673914		VbSMV	-0.125311	-0.116114	-0.0383832		ENS	2.31431	2.24744	2.3102
H'	1.26641	1.32297	1.28019		H'	1.1286	1.00253	0.408275		H'	1.40122	1.02617	1.04333
ENS	3.54811	3.75456	3.59733		ENS	3.09131	2.72516	1.50422		ENS	4.06016	2.79036	2.83867
Higher the 'h' value indicates higher the diversity of species w.r.t their proportionate numbers in comparision with number of individuals of other species in the same community.
Dominance index (d)					Dominance index (d)					Dominance index (d)					Dominance index (d)
1/d – Reciprocal of Berger and Parker (1970) dominance index (d) indicates increase in abundance and decrease in dominance with the increase in 1/d value.
	# hosts	# locations	#DPs			# hosts	# locations	#DPs			# hosts	# locations	#DPs			# hosts	# locations	#DPs
DoYMV	0.0408163	0.075	0.0502283		CsYMV	0.0526316	0.03125	0.00819672		DoYMV	0.269231	0.103448	0.206349		DoYMV	0.0434783	0.0555556	0.0384615
MYMIV	0.22449	0.275	0.328767		DoYMV	0.0526316	0.0625	0.0163934		MYMIV	0.307692	0.689655	0.595238		MYMIV	0.391304	0.333333	0.538462
MYMV	0.285714	0.2625	0.3379		MYMIV	0.631579	0.6875	0.909836		MYMV	0.307692	0.103448	0.174603		MYMV	0.565217	0.611111	0.423077
HgYMV	0.428571	0.375	0.273973		MYMV	0.157895	0.15625	0.0491803		RhYMV	0.0769231	0.0689655	0.015873		1/d
RhYMIV	0.0204082	0.0125	0.00913242		RhYMV	0.105263	0.0625	0.0163934		VbSMV	0.0384615	0.0344828	0.00793651		DoYMV	23	18	26
1/d					1/d					1/d					MYMIV	2.55556	3	1.85714
DoYMV	24.5	13.3333	19.9091		CsYMV	19	32	122		DoYMV	3.71429	9.66667	4.84615		MYMV	1.76923	1.63636	2.36364
MYMIV	4.45455	3.63636	3.04167		DoYMV	19	16	61		MYMIV	3.25	1.45	1.68
MYMV	3.5	3.80952	2.95946		MYMIV	1.58333	1.45455	1.0991		MYMV	3.25	9.66667	5.72727
HgYMV	2.33333	2.66667	3.65		MYMV	6.33333	6.4	20.3333		RhYMV	13	14.5	63
RhYMIV	49	80	109.5		RhYMV	9.5	16	61		VbSMV	26	29	126
Species richness index (Dmg)					Species richness index (Dmg)					Species richness index (Dmg)					Species richness index (Dmg)
	1.0278	0.91282	0.742243			1.35849	1.15416	0.832636			1.22771	1.1879	0.827082			0.637858	0.691953	0.430627
Species eveness index					Species eveness index					Species eveness index					Species eveness index
	0.786867	0.822009	0.795428			0.701236	0.622905	0.253676			0.870628	0.637596	0.64826			0.521368	0.503151	0.520265

## Sheet: Host-wise
Supplementary Table S6: Computation of diversity indices based on DNA-A-related data of legumoviruses in India
Computation of diversity indices across different hosts
Cajanus cajan					Glycine max					Lablab purpureus					Macrotyloma uniflorum					Phaseolus vulgaris					Rhynchosia minima					Vigna aconitifolia					Vigna mungo					Vigna radiata					Vigna stipulacea
Virus	# hosts	# locations	#DPs		Virus	# hosts	# locations	#DPs		Virus	# hosts	# locations	#DPs		Virus	# hosts	# locations	#DPs		Virus	# hosts	# locations	#DPs		Virus	# hosts	# locations	#DPs		Virus	# hosts	# locations	#DPs		Virus	# hosts	# locations	#DPs		Virus	# hosts	# locations	#DPs		Virus	# hosts	# locations	#DPs
HgYMV	1	7	9		HgYMV	1	1	1		DoYMV	1	11	19		HgYMV	1	10	14		DoYMV	1	1	8		RhYMIV	1	1	2		HgYMV	1	1	2		HgYMV	1	1	1		DoYMV	1	1	2		HgYMV	1	1	1
MYMIV	1	4	4		MYMIV	1	18	71		MYMIV	1	4	5		MYMIV	1	1	1		HgYMV	1	13	16		RhYMV	1	1	1		MYMIV	1	3	3		MYMIV	1	32	76		HgYMV	1	2	2		MYMIV	1	1	1
MYMV	1	1	1		MYMV	1	7	15		Total	2	15	24		MYMV	1	2	2		MYMIV	1	5	11		Total	2	2	3		MYMV	1	2	4		MYMV	1	12	32		MYMIV	1	33	89		MYMV	1	1	1
RhYMV	1	1	1		Total	3	26	87							Total	3	13	17		MYMV	1	2	9							Total	3	6	9		Total	3	45	109		MYMV	1	26	55		Total	3	3	3
Total	4	13	15																	RhYMV	1	1	1																	Total	4	62	148
																				Total	5	22	45
% Abundance					% Abundance					% Abundance					% Abundance					% Abundance					% Abundance					% Abundance					% Abundance					% Abundance					% Abundance
	# hosts	# locations	#DPs			# hosts	# locations	#DPs			# hosts	# locations	#DPs			# hosts	# locations	#DPs			# hosts	# locations	#DPs			# hosts	# locations	#DPs			# hosts	# locations	#DPs			# hosts	# locations	#DPs			# hosts	# locations	#DPs			# hosts	# locations	#DPs
HgYMV	25	53.8462	60		HgYMV	33.3333	3.84615	1.14943		DoYMV	50	73.3333	79.1667		HgYMV	33.3333	76.9231	82.3529		DoYMV	20	4.54545	17.7778		RhYMIV	50	50	66.6667		HgYMV	33.3333	16.6667	22.2222		HgYMV	33.3333	2.22222	0.917431		DoYMV	25	1.6129	1.35135		HgYMV	33.3333	33.3333	33.3333
MYMIV	25	30.7692	26.6667		MYMIV	33.3333	69.2308	81.6092		MYMIV	50	26.6667	20.8333		MYMIV	33.3333	7.69231	5.88235		HgYMV	20	59.0909	35.5556		RhYMV	50	50	33.3333		MYMIV	33.3333	50	33.3333		MYMIV	33.3333	71.1111	69.7248		HgYMV	25	3.22581	1.35135		MYMIV	33.3333	33.3333	33.3333
MYMV	25	7.69231	6.66667		MYMV	33.3333	26.9231	17.2414							MYMV	33.3333	15.3846	11.7647		MYMIV	20	22.7273	24.4444							MYMV	33.3333	33.3333	44.4444		MYMV	33.3333	26.6667	29.3578		MYMIV	25	53.2258	60.1351		MYMV	33.3333	33.3333	33.3333
RhYMV	25	7.69231	6.66667																	MYMV	20	9.09091	20																	MYMV	25	41.9355	37.1622
																				RhYMV	20	4.54545	2.22222
Shannon-Weiner Diversity index (H')					Shannon-Weiner Diversity index (H')					Shannon-Weiner Diversity index (H')					Shannon-Weiner Diversity index (H')					Shannon-Weiner Diversity index (H')					Shannon-Weiner Diversity index (H')					Shannon-Weiner Diversity index (H')					Shannon-Weiner Diversity index (H')					Shannon-Weiner Diversity index (H')					Shannon-Weiner Diversity index (H')
	# hosts	# locations	#DPs			# hosts	# locations	#DPs			# hosts	# locations	#DPs			# hosts	# locations	#DPs			# hosts	# locations	#DPs			# hosts	# locations	#DPs			# hosts	# locations	#DPs			# hosts	# locations	#DPs			# hosts	# locations	#DPs			# hosts	# locations	#DPs
HgYMV	-0.346574	-0.333329	-0.306495		HgYMV	-0.366204	-0.125311	-0.0513323		DoYMV	-0.346574	-0.227447	-0.184945		HgYMV	-0.366204	-0.201819	-0.159893		DoYMV	-0.321888	-0.140502	-0.307062		RhYMIV	-0.346574	-0.346574	-0.27031		HgYMV	-0.366204	-0.298627	-0.334239		HgYMV	-0.366204	-0.0845925	-0.0430399		DoYMV	-0.346574	-0.0665667	-0.058163		HgYMV	-0.366204	-0.366204	-0.366204
MYMIV	-0.346574	-0.362663	-0.352468		MYMIV	-0.366204	-0.254579	-0.165853		MYMIV	-0.346574	-0.352468	-0.326795		MYMIV	-0.366204	-0.197304	-0.16666		HgYMV	-0.321888	-0.310873	-0.367671		RhYMV	-0.346574	-0.346574	-0.366204		MYMIV	-0.366204	-0.346574	-0.366204		MYMIV	-0.366204	-0.242437	-0.251438		HgYMV	-0.346574	-0.110774	-0.058163		MYMIV	-0.366204	-0.366204	-0.366204
MYMV	-0.346574	-0.197304	-0.180537		MYMV	-0.366204	-0.353281	-0.303079		H'	0.693147	0.579915	0.51174		MYMV	-0.366204	-0.28797	-0.251772		MYMIV	-0.321888	-0.336728	-0.344365		H'	0.693147	0.693147	0.636514		MYMV	-0.366204	-0.366204	-0.360413		MYMV	-0.366204	-0.352468	-0.359813		MYMIV	-0.346574	-0.335656	-0.305833		MYMV	-0.366204	-0.366204	-0.366204
RhYMV	-0.346574	-0.197304	-0.180537		H'	1.09861	0.733171	0.520264		ENS	2	1.78589	1.66819		H'	1.09861	0.687092	0.578325		MYMV	-0.321888	-0.21799	-0.321888		ENS	2	2	1.88988		H'	1.09861	1.0114	1.06086		H'	1.09861	0.679497	0.65429		MYMV	-0.346574	-0.364435	-0.36786		H'	1.09861	1.09861	1.09861
H'	1.38629	1.0906	1.02004		ENS	3	2.08167	1.68247							ENS	3	1.98793	1.78305		RhYMV	-0.321888	-0.140502	-0.0845925							ENS	3	2.74946	2.88885		ENS	3	1.97289	1.92378		H'	1.38629	0.877432	0.790019		ENS	3	3	3
ENS	4	2.97606	2.7733																	H'	1.60944	1.1466	1.42558																	ENS	4	2.40472	2.20344
																				ENS	5	3.14746	4.16026
Higher the 'h' value indicates higher the diversity of species w.r.t their proportionate numbers in comparision with number of individuals of other species in the same community.
Dominance index					Dominance index					Dominance index					Dominance index					Dominance index					Dominance index					Dominance index					Dominance index					Dominance index					Dominance index
1/d – Reciprocal of Berger and Parker (1970) dominance index (d) indicates increase in abundance and decrease in dominance with the increase in 1/d value.
	# hosts	# locations	#DPs			# hosts	# locations	#DPs			# hosts	# locations	#DPs			# hosts	# locations	#DPs			# hosts	# locations	#DPs			# hosts	# locations	#DPs			# hosts	# locations	#DPs			# hosts	# locations	#DPs			# hosts	# locations	#DPs			# hosts	# locations	#DPs
HgYMV	0.25	0.538462	0.6		HgYMV	0.333333	0.0384615	0.0114943		DoYMV	0.5	0.733333	0.791667		HgYMV	0.333333	0.769231	0.823529		DoYMV	0.2	0.0454545	0.177778		RhYMIV	0.5	0.5	0.666667		HgYMV	0.333333	0.166667	0.222222		HgYMV	0.333333	0.0222222	0.00917431		DoYMV	0.25	0.016129	0.0135135		HgYMV	0.333333	0.333333	0.333333
MYMIV	0.25	0.307692	0.266667		MYMIV	0.333333	0.692308	0.816092		MYMIV	0.5	0.266667	0.208333		MYMIV	0.333333	0.0769231	0.0588235		HgYMV	0.2	0.590909	0.355556		RhYMV	0.5	0.5	0.333333		MYMIV	0.333333	0.5	0.333333		MYMIV	0.333333	0.711111	0.697248		HgYMV	0.25	0.0322581	0.0135135		MYMIV	0.333333	0.333333	0.333333
MYMV	0.25	0.0769231	0.0666667		MYMV	0.333333	0.269231	0.172414		1/d					MYMV	0.333333	0.153846	0.117647		MYMIV	0.2	0.227273	0.244444		1/d					MYMV	0.333333	0.333333	0.444444		MYMV	0.333333	0.266667	0.293578		MYMIV	0.25	0.532258	0.601351		MYMV	0.333333	0.333333	0.333333
RhYMV	0.25	0.0769231	0.0666667		1/d						2	1.36364	1.26316		1/d					MYMV	0.2	0.0909091	0.2		RhYMIV	2	2	1.5		1/d					1/d					MYMV	0.25	0.419355	0.371622		1/d
1/d					HgYMV	3	26	87			2	3.75	4.8		HgYMV	3	1.3	1.21429		RhYMV	0.2	0.0454545	0.0222222		RhYMV	2	2	3		HgYMV	3	6	4.5		HgYMV	3	45	109		1/d					HgYMV	3	3	3
HgYMV	4	1.85714	1.66667		MYMIV	3	1.44444	1.22535							MYMIV	3	13	17		1/d										MYMIV	3	2	3		MYMIV	3	1.40625	1.43421		DoYMV	4	62	74		MYMIV	3	3	3
MYMIV	4	3.25	3.75		MYMV	3	3.71429	5.8							MYMV	3	6.5	8.5		DoYMV	5	22	5.625							MYMV	3	3	2.25		MYMV	3	3.75	3.40625		HgYMV	4	31	74		MYMV	3	3	3
MYMV	4	13	15																	HgYMV	5	1.69231	2.8125																	MYMIV	4	1.87879	1.66292
RhYMV	4	13	15																	MYMIV	5	4.4	4.09091																	MYMV	4	2.38462	2.69091
																				MYMV	5	11	5
																				RhYMV	5	22	45
Species richness index (Dmg)					Species richness index (Dmg)					Species richness index (Dmg)					Species richness index (Dmg)					Species richness index (Dmg)					Species richness index (Dmg)					Species richness index (Dmg)					Species richness index (Dmg)					Species richness index (Dmg)					Species richness index (Dmg)
	2.16404	1.16961	1.10781			1.82048	0.613855	0.447837			1.4427	0.369269	0.314658			1.82048	0.779742	0.705912			2.48534	1.29406	1.05079			1.4427	1.4427	0.910239			1.82048	1.11622	0.910239			1.82048	0.525395	0.426317			2.16404	0.726897	0.600335			1.82048	1.82048	1.82048
Species eveness index					Species eveness index					Species eveness index					Species eveness index					Species eveness index					Species eveness index					Species eveness index					Species eveness index					Species eveness index					Species eveness index
	1	0.786701	0.735801			1	0.667361	0.473565			1	0.836641	0.738285			1	0.625418	0.526414			1	0.71242	0.885761			1	1	0.918296			1	0.92062	0.965634			1	0.618505	0.595561			1	0.632933	0.569879			1	1	1
[truncated: 8 more columns]
